# Supplementary material for: Microbially mediated sulfur oxidation coupled with arsenate reduction within oligotrophic mining–impacted habitats
Source: ISME J. 2024 Jun 20;18(1):wrae110. doi: 10.1093/ismejo/wrae110 (PMC11283718; doi:10.1093/ismejo/wrae110)
Supplement: SOAsR_SI-Tables_wrae110 [file soasr_si-tables_wrae110.xlsx]

## Sheet: Table S1 Geochemal
Table S1. Site description, geochemical conditions, and usage of samples
Sample site	Latitude	Longitude	pH	Total organic Carbon (TOC)	Water-soluble organic carbon (WSOC)	Total nitrogen (TN)	Total Sulfur (TS)	Water-soluble sulfate (WSS)	Water-soluble reduced sulfur (WSRS)	As	Sb	Sample Usage	Reference	Accession
Unit				mg/kg	mg/kg	mg/kg	mg/kg	mg/kg	mg/kg	mg/kg	mg/kg
FK	25.0 N	113.6 E	7 + 0	1950 + 720	41 + 4	2496 + 299	47370 + 3437	6056 + 148	925 + 843	48 + 3	391 + 6	Activity analysis, SOAsR incubation, DNA-SIP, SIP-metagenome		PRJNA
FK2	25.0 N	113.6 E	3 + 0	6267 + 212	76 + 2	0 + 0	156186 + 17866	17332 + 1335	2524 + 2028	84 + 1	1014 + 8	SOAsR incubation
CSWK	24.9 N	107.7 E	5 + 0	15403 + 305	373 + 12	2996 + 216	47282 + 2962	11603 + 715	3765 + 4382	822 + 177	345 + 16	SOAsR incubation, Environmental metagenome	Sun W, Xiao E, Häggblom M, Krumins V, Dong Y, Sun X, et al. Bacterial survival strategies in an alkaline tailing site and the physiological mechanisms of dominant phylotypes as revealed by metagenomic analyses. Environ Sci Technol 2018; 52: 13370–13380.	PRJNA
HJ	27.5 N	110.4 E	7 + 0	2480 + 477	11 + 3	3058 + 351	5612 + 762	195 + 28	664 + 139	20 + 1	62 + 1	SOAsR incubation, Environmental metagenome
TXX	25.5 N	105.1 E	6 + 0	1073 + 404	36 + 3	2107 + 663	7668 + 592	1068 + 128	108 + 19	123 + 4	2568 + 98	SOAsR incubation, Environmental metagenome
XKS	27.4 N	111.3 E	7 + 0	3307 + 490	16 + 4	2769 + 127	5498 + 483	675 + 73	908 + 77	731 + 85	434 + 8	SOAsR incubation, Environmental metagenome	Sun X, Kong T, Häggblom MM, Kolton M, Li F, Dong Y, et al. Chemolithoautotrophic diazotrophy dominates the nitrogen fixation process in mine tailings. Environ Sci Technol 2020; 54: 6082–6093.	PRJNA
QL	25.5 N	105.1 E	-	-	-	-	-	-	-	-	-	Environmental Metagenome	Sun X, Kong T, Häggblom MM, Kolton M, Li F, Dong Y, et al. Chemolithoautotrophic diazotrophy dominates the nitrogen fixation process in mine tailings. Environ Sci Technol 2020; 54: 6082–6093.	PRJNA
SM	29.4 N	111.2 E	-	-	-	-	-	-	-	-	-	Environmental Metagenome	Sun X, Kong T, Häggblom MM, Kolton M, Li F, Dong Y, et al. Chemolithoautotrophic diazotrophy dominates the nitrogen fixation process in mine tailings. Environ Sci Technol 2020; 54: 6082–6093.	PRJNA
LZXX	28.2 N	110.3 E	-	-	-	-	-	-	-	-	-	Environmental Metagenome

## Sheet: Table S2 SIP fractions
Table S2. Selected SIP fraction for sequencing
Sampleid	Treatment	Carbon	Thiosulfate	Arsenate	Layer	BD (g/kg)
FA1_12	13C-As	1mM H13CO3	0	0.5 mM	Light	1.707
FA1_9	13C-As	1mM H13CO3	0	0.5 mM	Heavy	1.734
FA2_10	13C-As	1mM H13CO3	0	0.5 mM	Heavy	1.734
FA2_13	13C-As	1mM H13CO3	0	0.5 mM	Light	1.709
FA3_12	13C-As	1mM H13CO3	0	0.5 mM	Light	1.706
FA3_9	13C-As	1mM H13CO3	0	0.5 mM	Heavy	1.733
FAS1_10	13C-As+S	1mM H13CO3	0.5 mM	0.5 mM	Heavy	1.728
FAS1_12	13C-As+S	1mM H13CO3	0.5 mM	0.5 mM	Light	1.711
FAS1_9	13C-As+S	1mM H13CO3	0.5 mM	0.5 mM	Heavy	1.736
FAS2_10	13C-As+S	1mM H13CO3	0.5 mM	0.5 mM	Heavy	1.736
FAS2_11	13C-As+S	1mM H13CO3	0.5 mM	0.5 mM	Heavy	1.727
FAS2_13	13C-As+S	1mM H13CO3	0.5 mM	0.5 mM	Light	1.71
FAS3_12	13C-As+S	1mM H13CO3	0.5 mM	0.5 mM	Light	1.688
FAS3_7	13C-As+S	1mM H13CO3	0.5 mM	0.5 mM	Heavy	1.762
FAS3_8	13C-As+S	1mM H13CO3	0.5 mM	0.5 mM	Heavy	1.753
FAS4_10	12C-As+S	1mM H13CO3	0.5 mM	0.5 mM	Heavy	1.731
FAS4_13	12C-As+S	1mM H13CO3	0.5 mM	0.5 mM	Light	1.703
FAS5_10	12C-As+S	1mM H13CO3	0.5 mM	0.5 mM	Heavy	1.724
FAS5_12	12C-As+S	1mM H13CO3	0.5 mM	0.5 mM	Light	1.705
FAS5_8	12C-As+S	1mM H13CO3	0.5 mM	0.5 mM	Heavy	1.741
FAS6_10	12C-As+S	1mM H13CO3	0.5 mM	0.5 mM	Heavy	1.731
FAS6_13	12C-As+S	1mM H13CO3	0.5 mM	0.5 mM	Light	1.703
FS4_13	13C-S	1mM H13CO3	0.5 mM	0	Light	1.706
FS4_9	13C-S	1mM H13CO3	0.5 mM	0	Heavy	1.739
FS5_12	13C-S	1mM H13CO3	0.5 mM	0	Light	1.705
FS5_9	13C-S	1mM H13CO3	0.5 mM	0	Heavy	1.735
FS6_10	13C-S	1mM H13CO3	0.5 mM	0	Heavy	1.744
FS6_14	13C-S	1mM H13CO3	0.5 mM	0	Light	1.708

## Sheet: Table S3 Environmental MetaGs
Table S3. Tailing metagenomes used in the current study
	Sample	Latitude	Longitude	Site	Province	NCBI Accession
QL.WK.08.1	QL08	25.5 N	105.13 E	Qinglong	Guizhou	SAMN39433035
QL.WK.10.2	QL10	25.5 N	105.13 E	Qinglong	Guizhou	SAMN39433036
CSWK04	CSWK04	24.852 N	107.67 E	Nandan	Guangxi	SAMN39433037
CSWK08	CSWK08	24.852 N	107.67 E	Nandan	Guangxi	SAMN39433038
LZXXWKK1	LZXXWK1	28.22 N	110.25 E	Lizhixi	Hunan	SAMN39433039
LZXXWKK2	LZXXWK2	28.22 N	110.25 E	Lizhixi	Hunan	SAMN39433040
HJWKK8	HJWKK8	27.46 N	110.38 E	Huangjia	Hunan	SAMN39433041
HJWKK9	HJWKK9	27.46 N	110.38 E	Huangjia	Hunan	SAMN39433042
SM02	SM02	29.35 N	111.23 E	Shimen	Hunan	SAMN39433043
SM06	SM06	29.35 N	111.23 E	Shimen	Hunan	SAMN39433044
SM.XHYL.C.13b	SM01	29.35 N	111.23 E	Shimen	Hunan	SAMN39433045
ERRWGC	XKS01	27.44 N	111.28 E	Lengshuijiang	Hunan	SAMN39433046
ERRwkz	XKS02	27.44 N	111.28 E	Lengshuijiang	Hunan	SAMN39433047
XKSWK	XKS03	27.44 N	111.28 E	Lengshuijiang	Hunan	SAMN39433048
TXXWKK1	TXXWKK1	25.84 N	113.18 E	Tangxixiang	Hunan	SAMN39433049
TXXWKK2	TXXWKK2	25.84 N	113.18 E	Tangxixiang	Hunan	SAMN39433050
TXXWKK3	TXXWKK3	25.84 N	113.18 E	Tangxixiang	Hunan	SAMN39433051

## Sheet: Table S4 taxonomy silva2gtdb
Table S4. Dominant ASV taxonomy against the Silva and GTDB database
OUT	Database	Phylum	Class	Order	Family	Genus
ASV1	Silva 138	Proteobacteria	Gammaproteobacteria	Pseudomonadales	Pseudomonadaceae	Pseudomonas
	GTDB r207	Proteobacteria	Gammaproteobacteria	Pseudomonadales	Pseudomonadaceae	Pseudomonas_A
ASV2	Silva 138	Firmicutes	Symbiobacteriia	Symbiobacteriales	Symbiobacteraceae	Symbiobacterium
	GTDB r207	Firmicutes_E	Symbiobacteriia	Symbiobacteriales	Symbiobacteriaceae
ASV4	Silva 138	Proteobacteria	Gammaproteobacteria	Burkholderiales	Sulfuricellaceae	Sulfuricella
	GTDB r207	Proteobacteria	Gammaproteobacteria	Burkholderiales	Sulfuricellaceae	Sulfuricella
ASV5	Silva 138	Proteobacteria	Gammaproteobacteria	Burkholderiales	Hydrogenophilaceae	Thiobacillus
	GTDB r207	Proteobacteria	Gammaproteobacteria	Burkholderiales	Thiobacillaceae	Thiobacillus
ASV6	Silva 138	Proteobacteria	Gammaproteobacteria	Burkholderiales	Rhodocyclaceae	Sulfuritalea
	GTDB r207	Proteobacteria	Gammaproteobacteria	Burkholderiales	Rhodocyclaceae	Sulfuritalea
ASV7	Silva 138	Proteobacteria	Gammaproteobacteria	Burkholderiales	Comamonadaceae
	GTDB r207	Proteobacteria	Gammaproteobacteria	Burkholderiales	Burkholderiaceae	Ramlibacter
ASV8	Silva 138	Proteobacteria	Gammaproteobacteria	Halothiobacillales	Halothiobacillaceae	Thiovirga
	GTDB r207	Proteobacteria	Gammaproteobacteria	Thiomicrospirales	Thiomicrospiraceae	GCA-002282575
ASV10	Silva 138	Firmicutes	Symbiobacteriia	Symbiobacteriales	Symbiobacteraceae	Symbiobacterium
	GTDB r207	Firmicutes_E	Symbiobacteriia	Symbiobacteriales	Symbiobacteriaceae
ASV12	Silva 138	Firmicutes	Symbiobacteriia	Symbiobacteriales	Symbiobacteraceae	uncultured
	GTDB r207	Firmicutes_E	Symbiobacteriia	Symbiobacteriales	Symbiobacteriaceae
ASV13	Silva 138	Proteobacteria	Gammaproteobacteria	Burkholderiales	Hydrogenophilaceae	Thiobacillus
	GTDB r207	Proteobacteria	Gammaproteobacteria	Burkholderiales	Thiobacillaceae	Thiobacillus

## Sheet: Table S5 MAG info
Table S5. Metagenome assembled genomes (MAG) taxonomy
Genome	Genome size (Mb)	Completeness (%)	Redundancy (%)	Phylum	Class	Order	Family	Genus	Species
MAG01	2.5	84	4.5	Proteobacteria	Gammaproteobacteria	Ga0077554	Ga007554	Ga0077554
MAG02	2.5	83	4.2	Proteobacteria	Gammaproteobacteria	Pseudomonadales	Moraxellaceae	UBA2031
MAG03	3.9	91	0.9	Acidobacteriota	Acidobacteriae	Bryobacterales	Bryobacteraceae	PNKE01
MAG04	2.7	75	1.4	Firmicutes_A	Clostridia	Peptostreptococcales	Acidaminobacteraceae	UBA5201
MAG05	3.3	76	1.8	Chloroflexota	Anaerolineae	Anaerolineales	EnvOPS12	UBA8950
MAG06	2.1	87	3	Proteobacteria	Gammaproteobacteria	Burkholderiales	Sulfuricellaceae
MAG07	2.9	98	0	Desulfobacterota_F	Desulfuromonadia	Desulfuromonadales	Trichloromonadaceae
MAG08	2.6	93	3.6	Proteobacteria	Alphaproteobacteria	Sphingomonadales	Sphingomonadaceae	Novosphingobium
MAG09	1.4	76	2.8	Firmicutes	Bacilli	Erysipelotrichales	Erysipelotrichaceae	UBA2212
MAG10	4.3	89	5.5	Chloroflexota	Anaerolineae	Anaerolineales	EnvOPS12	UBA8950
MAG11	2.3	84	0.6	Actinobacteriota	Actinomycetia	Actinomycetales	Cellulomonadaceae	Actinotalea
MAG12	4.6	91	7.5	Proteobacteria	Gammaproteobacteria	Burkholderiales	Burkholderiaceae	Ramlibacter
MAG13	3.2	78	2.9	Chloroflexota	Anaerolineae	Anaerolineales	EnvOPS12	UBA8950
MAG14	2.1	75	6.9	Proteobacteria	Gammaproteobacteria	Burkholderiales	Thiobacillaceae	Sulfuritortus
MAG15	4.5	96	0.8	Proteobacteria	Alphaproteobacteria	Acetobacterales	Acetobacteraceae	Roseomonas_B
MAG16	2.1	93	1.6	Deinococcota	Deinococci	Deinococcales	Thermaceae
MAG17	2.8	95	1.4	Chloroflexota	Ellin6529	CSP1-4	CSP1-4	CAIXZV01
MAG18	4.9	79	1.7	Proteobacteria	Gammaproteobacteria	Burkholderiales	Burkholderiaceae	Pandoraea	Pandoraea pnomenusa
MAG19	1.7	76	3	Proteobacteria	Gammaproteobacteria	Burkholderiales	Thiobacillaceae	Sulfuritortus
MAG20	2.6	81	1.2	Firmicutes_B	Thermincolia	Thermincolales	UBA2595	GW-Firmicutes-8
MAG21	3.7	96	2.5	Firmicutes_A	Clostridia	Acetivibrionales	DSM-8532
MAG22	3.7	77	1.8	Proteobacteria	Gammaproteobacteria	Burkholderiales	Rhodocyclaceae	Azospira	Azospira suillum
MAG24	1.5	82	3.3	Bacteroidota	Bacteroidia	Bacteroidales	UBA932	Bact-08	Bact-08 sp002842655
MAG27	1.7	82	0.9	Proteobacteria	Gammaproteobacteria	Thiomicrospirales	Thiomicrospiraceae	GCA-002282575	GCA-002282575 sp002281095
MAG28	4.4	76	0.4	Firmicutes_E	Symbiobacteriia	Symbiobacteriales	Symbiobacteriaceae
MAG30	3.2	90	1.2	Proteobacteria	Alphaproteobacteria	Sphingomonadales	Sphingomonadaceae	Novosphingobium	Novosphingobium aromaticivorans
MAG31	2.9	97	0	Desulfobacterota_F	Desulfuromonadia	Desulfuromonadales	Trichloromonadaceae
MAG32	3.4	98	3.6	Chloroflexota	Anaerolineae	Anaerolineales	EnvOPS12
MAG33	3.5	98	0.7	Proteobacteria	Gammaproteobacteria	Pseudomonadales	Moraxellaceae	Acinetobacter	Acinetobacter pittii
MAG34	2.6	75	0.2	Proteobacteria	Gammaproteobacteria	Burkholderiales	Rhodocyclaceae	Thauera
MAG35	3.5	92	1.9	Proteobacteria	Gammaproteobacteria	Burkholderiales	Burkholderiaceae	Ramlibacter
MAG36	2.2	78	2.4	Proteobacteria	Gammaproteobacteria	Burkholderiales	Burkholderiaceae	Aquabacterium
MAG37	3	91	1.5	Acidobacteriota	Holophagae	Holophagales	Holophagaceae	Geothrix
MAG38	2.9	96	1.8	Desulfobacterota_F	Desulfuromonadia	Geobacterales	Pseudopelobacteraceae	Pseudopelobacter
MAG39	2.3	98	0.2	Chloroflexota	Ellin6529	QHBO01	QHBO01
MAG40	3.2	91	3.5	Proteobacteria	Gammaproteobacteria	Burkholderiales	Burkholderiaceae	Hydrogenophaga
MAG41	1.6	98	0.7	Proteobacteria	Gammaproteobacteria	Thiomicrospirales	Thiomicrospiraceae	GCA-002282575
MAG42	6	99	0.5	Proteobacteria	Gammaproteobacteria	Pseudomonadales	Pseudomonadaceae	Pseudomonas	Pseudomonas aeruginosa
MAG43	2.7	81	0	Proteobacteria	Gammaproteobacteria	Burkholderiales	Rhodocyclaceae	Sulfuritalea
MAG44	5.3	88	3.5	Verrucomicrobiota	Verrucomicrobiae	Pedosphaerales	UBA8199	UBA6082
MAG45	3	96	0.2	Acidobacteriota	Holophagae	Holophagales	Holophagaceae	Geothrix
MAG46	5.4	89	2	Firmicutes_E	Symbiobacteriia	Symbiobacteriales	Symbiobacteriaceae
MAG47	2.6	82	3.6	Proteobacteria	Gammaproteobacteria	Burkholderiales	Burkholderiaceae	SCN-69-89	SCN-69-89 sp001724315
MAG48	5.6	94	0	Acidobacteriota	Acidobacteriae	Bryobacterales	Bryobacteraceae	PNKE01
MAG49	2.6	82	4.9	Proteobacteria	Gammaproteobacteria	Xanthomonadales	Xanthomonadaceae	Arenimonas	Arenimonas malthae
MAG50	1.4	94	1.3	Firmicutes	Bacilli	Acholeplasmatales	UBA5453	UBA6235
MAG51	2.7	56	1.8	Desulfobacterota_F	Desulfuromonadia	Geobacterales	Geobacteraceae	Geobacter
MAG52	3.9	94	0.5	Proteobacteria	Gammaproteobacteria	Pseudomonadales	Pseudomonadaceae	Pseudomonas_A	Pseudomonas_A stutzeri
MAG53	2.7	83	0	Chloroflexota	Anaerolineae	Anaerolineales	EnvOPS12	UBA8950
MAG54	1.8	85	5.1	Proteobacteria	Gammaproteobacteria	Burkholderiales	Sulfuricellaceae
MAG55	4.3	99	3.3	Firmicutes_B	Thermincolia	Carboxydocellales
MAG56	5	90	0.3	Firmicutes_E	Symbiobacteriia	Symbiobacteriales	Symbiobacteriaceae
MAG57	3.7	85	7	Proteobacteria	Gammaproteobacteria	Burkholderiales	Rhodocyclaceae	Sulfuritalea
MAG58	3.2	95	0.9	Chloroflexota	Ellin6529	CSP1-4	CSP1-4
MAG59	3.4	90	3.6	Proteobacteria	Gammaproteobacteria	Burkholderiales	Burkholderiaceae	Quisquiliibacterium
MAG60	2.2	51	9.6	Proteobacteria	Gammaproteobacteria	Burkholderiales	Sulfuricellaceae
MAG61	3.2	92	2.3	Actinobacteriota	Thermoleophilia	RBG-16-64-13	RBG-16-64-13
MAG62	2.8	96	1.3	Desulfobacterota_F	Desulfuromonadia	Geobacterales	Geobacteraceae	H2GEO
MAG63	5.1	80	5.4	Acidobacteriota	Acidobacteriae	Bryobacterales	Bryobacteraceae
MAG64	1.8	90	4.4	Firmicutes_A	Clostridia	Peptostreptococcales	Anaerovoracaceae	UBA5559

## Sheet: Table S6 Sulfuritalea pangenome
Table S6. Information regarding genomes used in Sulfuritalea pangenome analysis
genomeid	Source	Origin	Sample Type	SOX pathway	dsr pathway	arrA	RCC pathway	Family	Genus
GB_GCA_001828935	GTDB	Rifle, CO, USA	Groundwater	1	1	0	1	Rhodocyclaceae	Sulfuritalea
GB_GCA_006218025	GTDB	Ohio, USA	Groundwater	1	1	1	1	Rhodocyclaceae	Sulfuritalea
GB_GCA_012026675	GTDB	Brisbane, Queensland, Australia	Bioreactor	1	1	0	1	Rhodocyclaceae	Sulfuritalea
GB_GCA_016192435	GTDB	Modesto, California, USA	Groundwater	1	1	0	1	Rhodocyclaceae	Sulfuritalea
GB_GCA_016215645	GTDB	Modesto, California, USA	Groundwater	1	1	1	0.7	Rhodocyclaceae	Sulfuritalea
GB_GCA_016235165	GTDB	Modesto, California, USA	Groundwater	1	1	1	1	Rhodocyclaceae	Sulfuritalea
GB_GCA_016235805	GTDB	Modesto, California, USA	Groundwater	1	0.833333	0	1	Rhodocyclaceae	Sulfuritalea
GB_GCA_016708585	GTDB	Bjergmarken, Denmark	Activated sludge	1	1	0	1	Rhodocyclaceae	Sulfuritalea
GB_GCA_016710465	GTDB	Fredericia, Denmark	Activated sludge	1	1	0	1	Rhodocyclaceae	Sulfuritalea
GB_GCA_016712985	GTDB	Fredericia, Denmark	Activated sludge	1	0.666667	0	1	Rhodocyclaceae	Sulfuritalea
GB_GCA_016716965	GTDB	Hirtshals, Denmark	Activated sludge	1	1	0	1	Rhodocyclaceae	Sulfuritalea
GB_GCA_017302275	GTDB	Wisconsin, USA	Activated sludge	1	1	0	1	Rhodocyclaceae	Sulfuritalea
GB_GCA_020048435	GTDB	Lake Huron, USA	Lake water	1	1	0	0.93	Rhodocyclaceae	Sulfuritalea
GB_GCA_020853215	GTDB	Sjolunda, Sweden	wastewater treatment plant	1	0.833333	0	1	Rhodocyclaceae	Sulfuritalea
GB_GCA_021413665	GTDB	Neuville, France	Lake water	1	1	1	1	Rhodocyclaceae	Sulfuritalea
GB_GCA_021738065	GTDB	Laguna del Tobar,Spain	Lake water	1	0.833333	0	1	Rhodocyclaceae	Sulfuritalea
GB_GCA_021738105	GTDB	Laguna del Tobar,Spain	Lake water	1	0.333333	0	0.8	Rhodocyclaceae	Sulfuritalea
GB_GCA_021738385	GTDB	Laguna del Tobar,Spain	Lake water	1	1	1	1	Rhodocyclaceae	Sulfuritalea
GB_GCA_022842325	GTDB	Michigan, USA	Drinking water treatment plant	1	1	0	1	Rhodocyclaceae	Sulfuritalea
GB_GCA_022843505	GTDB	Michigan, USA	Drinking water treatment plant	1	0.666667	0	0.8	Rhodocyclaceae	Sulfuritalea
GB_GCA_023229545	GTDB	Waterloo, Canada	Groundwater	1	1	1	1	Rhodocyclaceae	Sulfuritalea
GB_GCA_023229685	GTDB	Waterloo, Canada	Groundwater	1	1	0	1	Rhodocyclaceae	Sulfuritalea
GB_GCA_023700805	GTDB	Tehran, Iran	Groundwater	1	0.833333	0	1	Rhodocyclaceae	Sulfuritalea
GB_GCA_903848955	GTDB	Sweden	Lake water	1	1	0	1	Rhodocyclaceae	Sulfuritalea
GB_GCA_903908065	GTDB	Puerto Rico	Lake water	1	1	1	1	Rhodocyclaceae	Sulfuritalea
GB_GCA_903932755	GTDB	Switzerland	Lake water	1	0	0	0.9	Rhodocyclaceae	Sulfuritalea
GB_GCA_903933395	GTDB	Switzerland	Lake water	1	1	1	1	Rhodocyclaceae	Sulfuritalea
GB_GCA_903959855	GTDB	Switzerland	Lake water	1	0.666667	0	1	Rhodocyclaceae	Sulfuritalea
GB_GCA_945870205	GTDB	Czech	Lake water	1	0.833333	0	1	Rhodocyclaceae	Sulfuritalea
RS_GCF_000828635	GTDB	Lake Mizugaki, Japan	Lake water	1	1	1	1	Rhodocyclaceae	Sulfuritalea
MAG43	Current_study	Guangdong, China	Mine tailngs	1	0.5	0	0.6	Rhodocyclaceae	Sulfuritalea
MAG57	Current_study	Guangdong, China	Mine tailngs	0.2	1	0	0.9	Rhodocyclaceae	Sulfuritalea

## Sheet: Table S7 Sulfuricella pangenome
Table S7. Information regarding genomes used in Sulfuricella pangenome analysis
genomeid	Source	Sample origin	Sample Type	SOX pathway	dsr pathway	arrA	RCC pathway	Family	Genus
GB_GCA_002632355	GTDB	Netherlands, Nijmegen	Costal water	1	1	0	0.8	Sulfuricellaceae	Sulfurimicrobium
GB_GCA_002784065	GTDB	Utah, USA	Groundwater	1	1	0	0.8	Sulfuricellaceae	Sulfuricella
GB_GCA_003104895	GTDB	Brisbane, Australia	Bioreactor	1	1	0	0.72	Sulfuricellaceae	Sulfurimicrobium
GB_GCA_018336195	GTDB	California, USA	well water	1	1	0	1	Sulfuricellaceae	JAGXQV01
GB_GCA_018823025	GTDB	Sweden	groundwater	1	0.666667	0	0.8	Sulfuricellaceae	Sulfuricella
GB_GCA_018824405	GTDB	Sweden	groundwater	1	1	0	0.72	Sulfuricellaceae	Sulfurimicrobium
GB_GCA_019911785	GTDB	Netherlands, Nijmegen	bioreactor	1	1	0	0.8	Sulfuricellaceae	Sulfuricella
GB_GCA_021373185	GTDB	Virgina, USA	Wastewater treatment lagoon	1	1	0	1	Sulfuricellaceae	Sulfuricella
GB_GCA_021801705	GTDB	Guangdong, China	Mine drainage sediment	1	1	0	0.6	Sulfuricellaceae	Sulfuricella
GB_GCA_023266195	GTDB	New Zealand	groundwater	1	1	0	1	Sulfuricellaceae	Sulfuricella
RS_GCF_000297055	GTDB	Lake Mizugaki, Japan	Lake water	1	1	0	0.72	Sulfuricellaceae	Sulfuricella
RS_GCF_000971475	GTDB	not collected	not collected	1	1	0	0.8	Sulfuricellaceae	Sulfuricella
RS_GCF_011764585	GTDB	Lake Mizugaki, Japan	Lake water	1	1	0	0.733333	Sulfuricellaceae	Sulfurimicrobium
MAG06	Current_study	Guangdong, China	Mine tailngs	1	0.333333	0	0.433333	Sulfuricellaceae
MAG54	Current_study	Guangdong, China	Mine tailngs	1	0.166667	0	0.366667	Sulfuricellaceae
MAG60	Current_study	Guangdong, China	Mine tailngs	0.2	0	1	0.533333	Sulfuricellaceae

## Sheet: Table S8 arrA-containing genome
Table S8. arr containing reference genomes in GTDB r207 database
Genome accession	Typ of As(V)	Phylum	Class	Order	Family	Genus	arrAB	soxB	dsr
GB_GCA_003697105	AR	p__4572-55	c__4572-55	o__J002	f__J002	g__J002	Presence	Absence	Absence
GB_GCA_016193485	AR	p__Bacteroidota	c__Bacteroidia	o__AKYH767	f__JACPRZ01	g__JACPRZ01	Presence	Absence	Absence
GB_GCA_013151215	AR	p__Bacteroidota	c__Bacteroidia	o__Bacteroidales	f__F082	g__BM524	Presence	Absence	Absence
GB_GCA_002711565	AR	p__Bacteroidota	c__Bacteroidia	o__Bacteroidales	f__GCA-2711565	g__GCA-2711565	Presence	Absence	Absence
GB_GCA_001768155	AR	p__Bacteroidota	c__Bacteroidia	o__Bacteroidales	f__GWF2-33-38	g__GWA2-31-9	Presence	Absence	Absence
GB_GCA_013151015	AR	p__Bacteroidota	c__Bacteroidia	o__Bacteroidales	f__JAADJA01	g__JAADJA01	Presence	Absence	Absence
GB_GCA_018692315	AR	p__Bacteroidota	c__Bacteroidia	o__Bacteroidales	f__JABHKC01	g__JABHKC01	Presence	Absence	Absence
GB_GCA_011053095	AR	p__Bacteroidota	c__Bacteroidia	o__Bacteroidales	f__SM23-62	g__SM23-62	Presence	Absence	Absence
GB_GCA_018829545	AR	p__Bacteroidota	c__Ignavibacteria	o__Ignavibacteriales	f__Melioribacteraceae	g__JAHJTX01	Presence	Absence	Reductive dsr
GB_GCA_016844745	AR	p__Bacteroidota	c__Kapabacteria	o__Kapabacteriales	f__UBA2268	g__JAERMQ01	Presence	Absence	Reductive dsr
GB_GCA_013414795	AR	p__Bacteroidota	c__Kapabacteria	o__Kapabacteriales	f__UBA2268	g__Naka2016	Presence	Absence	Reductive dsr
GB_GCA_011329105	AR	p__Bacteroidota	c__Kapabacteria	o__Kapabacteriales	f__UBA2268	g__SpSt-478	Presence	Absence	Absence
GB_GCA_007127745	AR	p__Bacteroidota	c__Rhodothermia	o__Balneolales	f__Balneolaceae	g__UBA2664	Presence	Absence	Absence
RS_GCF_017921895	AR	p__Bacteroidota	c__Rhodothermia	o__Balneolales	f__Natronogracilivirgulaceae	g__Natronogracilivirgula	Presence	Absence	Absence
GB_GCA_007693825	AR	p__Bacteroidota	c__Rhodothermia	o__Balneolales	f__Natronogracilivirgulaceae	g__SKNL01	Presence	Absence	Absence
GB_GCA_007132495	AR	p__Bacteroidota	c__Rhodothermia	o__Balneolales	f__Natronogracilivirgulaceae	g__SLLW01	Presence	Absence	Absence
GB_GCA_018224345	AR	p__Bacteroidota	c__SZUA-365	o__SZUA-365	f__SZUA-365	g__SZUA-365	Presence	Absence	Absence
GB_GCA_003562775	AR	p__Bacteroidota	c__T3Sed10-11	o__T3Sed10-11	f__T3Sed10-11	g__T3Sed10-11	Presence	Absence	Absence
GB_GCA_018646675	AR	p__Bdellovibrionota	c__Bacteriovoracia	o__Bacteriovoracales	f__Bacteriovoracaceae	g__JABGUH01	Presence	Absence	Absence
GB_GCA_016784965	AR	p__Bdellovibrionota	c__Bacteriovoracia	o__Bacteriovoracales	f__Bacteriovoracaceae	g__JADHTQ01	Presence	Absence	Absence
GB_GCA_015485355	AR	p__Calditrichota	c__Calditrichia	o__RBG-13-44-9	f__J042	g__JAADJD01	Presence	Absence	Absence
RS_GCF_000196135	AR	p__Campylobacterota	c__Campylobacteria	o__Campylobacterales	f__Helicobacteraceae	g__Wolinella	Presence	Absence	Absence
GB_GCA_017860615	AR	p__Campylobacterota	c__Campylobacteria	o__Campylobacterales	f__Sulfurospirillaceae	g__Sulfurospirillum	Presence	Absence	Absence
RS_GCF_000265295	AR	p__Campylobacterota	c__Campylobacteria	o__Campylobacterales	f__Sulfurospirillaceae	g__Sulfurospirillum	Presence	Absence	Absence
RS_GCF_000568815	AR	p__Campylobacterota	c__Campylobacteria	o__Campylobacterales	f__Sulfurospirillaceae	g__Sulfurospirillum	Presence	Absence	Absence
RS_GCF_000813345	AR	p__Campylobacterota	c__Campylobacteria	o__Campylobacterales	f__Sulfurospirillaceae	g__Sulfurospirillum	Presence	Absence	Absence
RS_GCF_001548035	AR	p__Campylobacterota	c__Campylobacteria	o__Campylobacterales	f__Sulfurospirillaceae	g__Sulfurospirillum	Presence	Absence	Absence
RS_GCF_002162315	AR	p__Campylobacterota	c__Campylobacteria	o__Campylobacterales	f__Sulfurospirillaceae	g__Sulfurospirillum	Presence	Absence	Absence
GB_GCA_002469305	AR	p__Campylobacterota	c__Campylobacteria	o__Campylobacterales	f__Sulfurospirillaceae	g__Sulfurospirillum_A	Presence	Absence	Absence
GB_GCA_014859685	AR	p__Campylobacterota	c__Campylobacteria	o__Campylobacterales	f__Sulfurospirillaceae	g__Sulfurospirillum_A	Presence	Absence	Absence
RS_GCF_016937535	AR	p__Campylobacterota	c__Campylobacteria	o__Campylobacterales	f__UBA1877	g__Kmv14	Presence	Absence	Absence
GB_GCA_002352945	AR	p__Campylobacterota	c__Campylobacteria	o__Campylobacterales	f__UBA1877	g__UBA1877	Presence	Absence	Absence
GB_GCA_018263575	AR	p__Chloroflexota	c__Anaerolineae	o__Anaerolineales	f__UBA11858	g__B10-G9	Presence	Absence	Absence
GB_GCA_016785015	AR	p__Chloroflexota	c__Anaerolineae	o__Anaerolineales	f__UBA11858	g__NIOZ-UU35	Presence	Absence	Absence
GB_GCA_015485435	AR	p__Chloroflexota	c__Anaerolineae	o__J102	f__J102	g__M2005	Presence	Absence	Absence
GB_GCA_018648325	AR	p__Chloroflexota	c__Dehalococcoidia	o__JABGRK01	f__JABGRK01	g__JABGRK01	Presence	Absence	Absence
RS_GCF_000469585	AR	p__Chrysiogenota	c__Chrysiogenetes	o__Chrysiogenales	f__Chrysiogenaceae	g__Chrysiogenes	Presence	Absence	Absence
RS_GCF_014203025	AR	p__Chrysiogenota	c__Chrysiogenetes	o__Chrysiogenales	f__Chrysiogenaceae	g__Desulfurispira	Presence	Absence	Absence
RS_GCF_000177635	AR	p__Chrysiogenota	c__Chrysiogenetes	o__Chrysiogenales	f__Chrysiogenaceae	g__Desulfurispirillum	Presence	Absence	Absence
RS_GCF_000421105	AR	p__Deferribacterota	c__Deferribacteres	o__Deferribacterales	f__Denitrovibrionaceae	g__ATWF01	Presence	Absence	Absence
GB_GCA_002869145	AR	p__Deferribacterota	c__Deferribacteres	o__Deferribacterales	f__Denitrovibrionaceae	g__Denitrovibrio	Presence	Absence	Absence
GB_GCA_002869185	AR	p__Deferribacterota	c__Deferribacteres	o__Deferribacterales	f__Denitrovibrionaceae	g__Denitrovibrio	Presence	Absence	Absence
RS_GCF_000025725	AR	p__Deferribacterota	c__Deferribacteres	o__Deferribacterales	f__Denitrovibrionaceae	g__Denitrovibrio	Presence	Absence	Absence
RS_GCF_004087915	AR	p__Deferribacterota	c__Deferribacteres	o__Deferribacterales	f__Denitrovibrionaceae	g__Geovibrio	Presence	Absence	Absence
GB_GCA_001799045	AR	p__Desulfobacterota	c__Binatia	o__UBA9968	f__UBA9968	g__UBA9968	Presence	Absence	Absence
GB_GCA_016184235	AR	p__Desulfobacterota	c__Binatia	o__UBA9968	f__UBA9968	g__UBA9968	Presence	Absence	Absence
GB_GCA_011047885	AR	p__Desulfobacterota	c__BSN033	o__BSN033	f__UBA1163	g__DTGX01	Presence	Absence	Absence
GB_GCA_001798855	AR	p__Desulfobacterota	c__BSN033	o__BSN033	f__UBA1163	g__RBG-16-49-23	Presence	Absence	Reductive dsr
GB_GCA_016874935	AR	p__Desulfobacterota	c__BSN033	o__BSN033	f__UBA1163	g__RBG-16-49-23	Presence	Absence	Absence
GB_GCA_016875195	AR	p__Desulfobacterota	c__BSN033	o__BSN033	f__UBA1163	g__RBG-16-49-23	Presence	Absence	Reductive dsr
GB_GCA_018333535	AR	p__Desulfobacterota	c__BSN033	o__BSN033	f__UBA1163	g__RBG-16-49-23	Presence	Absence	Absence
GB_GCA_002327885	AR	p__Desulfobacterota	c__BSN033	o__BSN033	f__UBA1163	g__UBA1163	Presence	Absence	Absence
GB_GCA_002327985	AR	p__Desulfobacterota	c__BSN033	o__BSN033	f__UBA1163	g__UBA1163	Presence	Absence	Reductive dsr
GB_GCA_003605055	AR	p__Desulfobacterota	c__Desulfarculia	o__Desulfarculales	f__Desulfarculaceae	g__SURF-10	Presence	Absence	Absence
GB_GCA_001751075	AR	p__Desulfobacterota	c__Desulfobacteria	o__C00003060	f__C00003060	g__S7086C20	Presence	Absence	Reductive dsr
GB_GCA_003647375	AR	p__Desulfobacterota	c__Desulfobacteria	o__Desulfobacterales	f__B30-G6	g__B30-G6	Presence	Absence	Reductive dsr
GB_GCA_903231505	AR	p__Desulfobacterota	c__Desulfobacteria	o__Desulfobacterales	f__CAFBRK01	g__CAFBRK01	Presence	Absence	Reductive dsr
GB_GCA_003538835	AR	p__Desulfobacterota	c__Desulfobacteria	o__Desulfobacterales	f__Desulfobacteraceae	g__Desulfobacter	Presence	Absence	Reductive dsr
GB_GCA_014383445	AR	p__Desulfobacterota	c__Desulfobacteria	o__Desulfobacterales	f__Desulfobacteraceae	g__Desulfobacula	Presence	Absence	Reductive dsr
GB_GCA_018702715	AR	p__Desulfobacterota	c__Desulfobacteria	o__Desulfobacterales	f__Desulfobacteraceae	g__Desulfobacula	Presence	Absence	Reductive dsr
GB_GCA_018821715	AR	p__Desulfobacterota	c__Desulfobacteria	o__Desulfobacterales	f__Desulfobacteraceae	g__Desulfobacula	Presence	Absence	Reductive dsr
GB_GCA_011390345	AR	p__Desulfobacterota	c__Desulfobacteria	o__Desulfobacterales	f__Desulfococcaceae	g__JAABSP01	Presence	Absence	Reductive dsr
GB_GCA_013619155	AR	p__Desulfobacterota	c__Desulfobacteria	o__Desulfobacterales	f__Desulfolunaceae	g__Desulfoluna	Presence	Absence	Reductive dsr
RS_GCF_900101345	AR	p__Desulfobacterota	c__Desulfobacteria	o__Desulfobacterales	f__Desulfolunaceae	g__Desulfoluna	Presence	Absence	Reductive dsr
RS_GCF_900699765	AR	p__Desulfobacterota	c__Desulfobacteria	o__Desulfobacterales	f__Desulfolunaceae	g__Desulfoluna	Presence	Absence	Reductive dsr
GB_GCA_000961655	AR	p__Desulfobacterota	c__Desulfobacteria	o__Desulfobacterales	f__Desulfosarcinaceae	g__Desulfatitalea	Presence	Absence	Reductive dsr
GB_GCA_018224455	AR	p__Desulfobacterota	c__Desulfobacteria	o__Desulfobacterales	f__Desulfosarcinaceae	g__Desulfosarcina	Presence	Absence	Absence
GB_GCA_002348005	AR	p__Desulfobacterota	c__Desulfobacteria	o__Desulfobacterales	f__Desulfosarcinaceae	g__UBA2230	Presence	Absence	Reductive dsr
GB_GCA_003551985	AR	p__Desulfobacterota	c__Desulfobacteria	o__Desulfobacterales	f__SURF-3	g__B1SED10-16	Presence	Absence	Reductive dsr
GB_GCA_007127175	AR	p__Desulfobacterota	c__Desulfobacteria	o__Desulfobacterales	f__SURF-3	g__B1SED10-16	Presence	Absence	Reductive dsr
GB_GCA_007131845	AR	p__Desulfobacterota	c__Desulfobacteria	o__Desulfobacterales	f__SURF-3	g__B1SED10-16	Presence	Absence	Reductive dsr
GB_GCA_007134875	AR	p__Desulfobacterota	c__Desulfobacteria	o__Desulfobacterales	f__SURF-3	g__B1SED10-16	Presence	Absence	Reductive dsr
GB_GCA_007135795	AR	p__Desulfobacterota	c__Desulfobacteria	o__Desulfobacterales	f__SURF-3	g__B1SED10-16	Presence	Absence	Absence
GB_GCA_011389515	AR	p__Desulfobacterota	c__Desulfobacteria	o__Desulfobacterales	f__SURF-3	g__B1SED10-16	Presence	Absence	Reductive dsr
GB_GCA_018224315	AR	p__Desulfobacterota	c__Desulfobacteria	o__Desulfobacterales	f__SURF-3	g__Desulfosalsimonas	Presence	Absence	Reductive dsr
GB_GCA_018335195	AR	p__Desulfobacterota	c__Desulfobacteria	o__Desulfobacterales	f__SURF-3	g__Desulfosalsimonas	Presence	Absence	Reductive dsr
RS_GCF_013761005	AR	p__Desulfobacterota	c__Desulfobacteria	o__Desulfobacterales	f__SURF-3	g__Desulfosalsimonas	Presence	Absence	Reductive dsr
GB_GCA_001797695	AR	p__Desulfobacterota	c__Desulfobacteria	o__Desulfobacterales	f__UBA2156	g__RBG-13-49-15	Presence	Absence	Reductive dsr
GB_GCA_016219005	AR	p__Desulfobacterota	c__Desulfobacteria	o__Desulfobacterales	f__UBA2174_A	g__SpSt-501	Presence	Absence	Reductive dsr
GB_GCA_016735415	AR	p__Desulfobacterota	c__Desulfobacteria	o__Desulfobacterales	f__UBA5852	g__JABZFP01	Presence	Absence	Absence
GB_GCA_003604995	AR	p__Desulfobacterota	c__Desulfobulbia	o__Desulfobulbales	f__Desulfobulbaceae	g__UBA10518	Presence	Absence	Reductive dsr
RS_GCF_000620765	AR	p__Desulfobacterota	c__Desulfovibrionia	o__Desulfovibrionales	f__Desulfohalobiaceae	g__Desulfovermiculus	Presence	Absence	Reductive dsr
GB_GCA_007693505	AR	p__Desulfobacterota	c__Desulfovibrionia	o__Desulfovibrionales	f__Desulfonatronaceae	g__Desulfonatronum	Presence	Absence	Reductive dsr
RS_GCF_000519265	AR	p__Desulfobacterota	c__Desulfovibrionia	o__Desulfovibrionales	f__Desulfonatronaceae	g__Desulfonatronum	Presence	Absence	Reductive dsr
RS_GCF_000717475	AR	p__Desulfobacterota	c__Desulfovibrionia	o__Desulfovibrionales	f__Desulfonatronaceae	g__Desulfonatronum	Presence	Absence	Reductive dsr
RS_GCF_000934745	AR	p__Desulfobacterota	c__Desulfovibrionia	o__Desulfovibrionales	f__Desulfonatronaceae	g__Desulfonatronum	Presence	Absence	Reductive dsr
RS_GCF_900104215	AR	p__Desulfobacterota	c__Desulfovibrionia	o__Desulfovibrionales	f__Desulfonatronaceae	g__Desulfonatronum	Presence	Absence	Reductive dsr
GB_GCA_003553695	AR	p__Desulfobacterota	c__Desulfovibrionia	o__Desulfovibrionales	f__Desulfonatronovibrionaceae	g__Desulfonatronospira	Presence	Absence	Reductive dsr
GB_GCA_003563255	AR	p__Desulfobacterota	c__Desulfovibrionia	o__Desulfovibrionales	f__Desulfonatronovibrionaceae	g__Desulfonatronospira	Presence	Absence	Reductive dsr
GB_GCA_007125075	AR	p__Desulfobacterota	c__Desulfovibrionia	o__Desulfovibrionales	f__Desulfonatronovibrionaceae	g__Desulfonatronospira	Presence	Absence	Reductive dsr
RS_GCF_000174435	AR	p__Desulfobacterota	c__Desulfovibrionia	o__Desulfovibrionales	f__Desulfonatronovibrionaceae	g__Desulfonatronospira	Presence	Absence	Absence
GB_GCA_003557865	AR	p__Desulfobacterota	c__Desulfovibrionia	o__Desulfovibrionales	f__Desulfonatronovibrionaceae	g__Desulfonatronovibrio	Presence	Absence	Reductive dsr
GB_GCA_003566455	AR	p__Desulfobacterota	c__Desulfovibrionia	o__Desulfovibrionales	f__Desulfonatronovibrionaceae	g__Desulfonatronovibrio	Presence	Absence	Reductive dsr
GB_GCA_007121655	AR	p__Desulfobacterota	c__Desulfovibrionia	o__Desulfovibrionales	f__Desulfonatronovibrionaceae	g__Desulfonatronovibrio	Presence	Absence	Reductive dsr
RS_GCF_000422245	AR	p__Desulfobacterota	c__Desulfovibrionia	o__Desulfovibrionales	f__Desulfovibrionaceae	g__Desulfohalovibrio	Presence	Absence	Absence
GB_GCA_009993495	AR	p__Desulfobacterota	c__Desulfuromonadia	o__Desulfuromonadales	f__Geopsychrobacteraceae	g__Geopsychrobacter	Presence	Absence	Absence
GB_GCA_012974425	AR	p__Desulfobacterota	c__Desulfuromonadia	o__Desulfuromonadales	f__Geopsychrobacteraceae	g__Geopsychrobacter	Presence	Absence	Absence
GB_GCA_018399135	AR	p__Desulfobacterota	c__Desulfuromonadia	o__Desulfuromonadales	f__Geopsychrobacteraceae	g__Pelovirga	Presence	Absence	Absence
RS_GCF_014773365	AR	p__Desulfobacterota	c__Desulfuromonadia	o__Desulfuromonadales	f__Geopsychrobacteraceae	g__Pelovirga	Presence	Absence	Absence
GB_GCA_014860175	AR	p__Desulfobacterota	c__Desulfuromonadia	o__Desulfuromonadales	f__JACZKF01	g__JACZKF01	Presence	Absence	Absence
MAG31	AR	p__Desulfobacterota	c__Desulfuromonadia	o__Desulfuromonadales	f__Trichloromonadaceae	g__	Presence	Absence	Absence
GB_GCA_001799485	AR	p__Desulfobacterota	c__Desulfuromonadia	o__Desulfuromonadales	f__UBA2197	g__UBA12091	Presence	Absence	Absence
GB_GCA_014859605	AR	p__Desulfobacterota	c__Desulfuromonadia	o__Desulfuromonadales	f__UBA2197	g__UBA2197	Presence	Absence	Absence
GB_GCA_014859615	AR	p__Desulfobacterota	c__Desulfuromonadia	o__Desulfuromonadales	f__UBA2294	g__Kmv16	Presence	Absence	Absence
RS_GCF_001278055	AR	p__Desulfobacterota	c__Desulfuromonadia	o__Desulfuromonadales	f__WTL	g__Deferrimonas	Presence	Absence	Absence
RS_GCF_000813145	AR	p__Desulfobacterota	c__Desulfuromonadia	o__Geobacterales	f__Geobacteraceae	g__Geoanaerobacter	Presence	Absence	Absence
MAG51	AR	p__Desulfobacterota	c__Desulfuromonadia	o__Geobacterales	f__Geobacteraceae	g__Geobacter	Presence	Absence	Absence
GB_GCA_003490025	AR	p__Desulfobacterota	c__Desulfuromonadia	o__Geobacterales	f__Geobacteraceae	g__Geomonas	Presence	Absence	Absence
RS_GCF_000016745	AR	p__Desulfobacterota	c__Desulfuromonadia	o__Geobacterales	f__Geobacteraceae	g__Geotalea	Presence	Absence	Absence
GB_GCA_009773645	AR	p__Desulfobacterota	c__Desulfuromonadia	o__Geobacterales	f__Geobacteraceae	g__WSYB01	Presence	Absence	Absence
GB_GCA_016650295	AR	p__Desulfobacterota	c__Desulfuromonadia	o__Geobacterales	f__Pseudopelobacteraceae	g__CAIPTY01	Presence	Absence	Absence
GB_GCA_016182975	AR	p__Desulfobacterota	c__Desulfuromonadia	o__Geobacterales	f__Pseudopelobacteraceae	g__JACPFJ01	Presence	Absence	Absence
GB_GCA_001802125	AR	p__Desulfobacterota	c__Desulfuromonadia	o__Geobacterales	f__Pseudopelobacteraceae	g__JACRCG01	Presence	Absence	Absence
GB_GCA_001802645	AR	p__Desulfobacterota	c__Desulfuromonadia	o__Geobacterales	f__Pseudopelobacteraceae	g__JACRCG01	Presence	Absence	Absence
GB_GCA_009886055	AR	p__Desulfobacterota	c__Desulfuromonadia	o__Geobacterales	f__Pseudopelobacteraceae	g__JACRCG01	Presence	Absence	Absence
GB_GCA_013336525	AR	p__Desulfobacterota	c__Desulfuromonadia	o__Geobacterales	f__Pseudopelobacteraceae	g__JACRCG01	Presence	Absence	Absence
GB_GCA_016219145	AR	p__Desulfobacterota	c__Desulfuromonadia	o__Geobacterales	f__Pseudopelobacteraceae	g__JACRCG01	Presence	Absence	Absence
GB_GCA_903845365	AR	p__Desulfobacterota	c__Desulfuromonadia	o__Geobacterales	f__Pseudopelobacteraceae	g__JACRCG01	Presence	Absence	Absence
GB_GCA_903852495	AR	p__Desulfobacterota	c__Desulfuromonadia	o__Geobacterales	f__Pseudopelobacteraceae	g__JACRCG01	Presence	Absence	Absence
GB_GCA_903875605	AR	p__Desulfobacterota	c__Desulfuromonadia	o__Geobacterales	f__Pseudopelobacteraceae	g__JACRCG01	Presence	Absence	Absence
GB_GCA_903879825	AR	p__Desulfobacterota	c__Desulfuromonadia	o__Geobacterales	f__Pseudopelobacteraceae	g__JACRCG01	Presence	Absence	Absence
GB_GCA_903930585	AR	p__Desulfobacterota	c__Desulfuromonadia	o__Geobacterales	f__Pseudopelobacteraceae	g__JACRCG01	Presence	Absence	Absence
GB_GCA_002419465	AR	p__Desulfobacterota	c__Desulfuromonadia	o__Geobacterales	f__Pseudopelobacteraceae	g__Trichlorobacter	Presence	Absence	Absence
GB_GCA_002422265	AR	p__Desulfobacterota	c__Desulfuromonadia	o__Geobacterales	f__Pseudopelobacteraceae	g__Trichlorobacter	Presence	Absence	Absence
GB_GCA_002423105	AR	p__Desulfobacterota	c__Desulfuromonadia	o__Geobacterales	f__Pseudopelobacteraceae	g__Trichlorobacter	Presence	Absence	Absence
GB_GCA_002424705	AR	p__Desulfobacterota	c__Desulfuromonadia	o__Geobacterales	f__Pseudopelobacteraceae	g__Trichlorobacter	Presence	Absence	Absence
RS_GCF_000020385	AR	p__Desulfobacterota	c__Desulfuromonadia	o__Geobacterales	f__Pseudopelobacteraceae	g__Trichlorobacter	Presence	Absence	Absence
RS_GCF_900167465	AR	p__Desulfobacterota	c__Desulfuromonadia	o__Geobacterales	f__Pseudopelobacteraceae	g__Trichlorobacter	Presence	Absence	Reductive dsr
GB_GCA_002840535	AR	p__Desulfobacterota	c__DSM-4660	o__Desulfatiglandales	f__HGW-15	g__HGW-15	Presence	Absence	Reductive dsr
GB_GCA_016208165	AR	p__Desulfobacterota	c__JACQYL01	o__JACQYL01	f__JACQYL01	g__JACQYL01	Presence	Absence	Absence
GB_GCA_001797615	AR	p__Desulfobacterota	c__MBNT15	o__MBNT15	f__MBNT15	g__GWC2-65-14	Presence	Absence	Absence
GB_GCA_016218975	AR	p__Desulfobacterota	c__MBNT15	o__MBNT15	f__MBNT15	g__JAENIX01	Presence	Absence	Absence
GB_GCA_002327765	AR	p__Desulfobacterota	c__MBNT15	o__MBNT15	f__MBNT15	g__UBA2219	Presence	Absence	Absence
GB_GCA_011333345	AR	p__Desulfobacterota	c__Syntrophia	o__Syntrophales	f__DTLJ01	g__DTLJ01	Presence	Absence	Reductive dsr
GB_GCA_001829875	AR	p__Desulfobacterota	c__Syntrophia	o__Syntrophales	f__UBA5619	g__UBA5619	Presence	Absence	Reductive dsr
GB_GCA_013824905	AR	p__Desulfobacterota	c__Syntrophia	o__Syntrophales	f__UBA5619	g__UBA5619	Presence	Absence	Absence
RS_GCF_016879755	AR	p__Firmicutes	c__Bacilli	o__Bacillales_B	f__DSM-18226	g__Bacillus_AZ	Presence	Absence	Absence
RS_GCF_000331575	AR	p__Firmicutes	c__Bacilli	o__Bacillales_C	f__Bacillaceae_J	g__Calidifontibacillus	Presence	Absence	Absence
GB_GCA_007118195	AR	p__Firmicutes	c__Bacilli	o__Bacillales_H	f__Anaerobacillaceae	g__Anaerobacillus	Presence	Absence	Absence
RS_GCF_001865995	AR	p__Firmicutes	c__Bacilli	o__Bacillales_H	f__Anaerobacillaceae	g__Anaerobacillus	Presence	Absence	Absence
RS_GCF_001866005	AR	p__Firmicutes	c__Bacilli	o__Bacillales_H	f__Anaerobacillaceae	g__Anaerobacillus	Presence	Absence	Absence
RS_GCF_001866055	AR	p__Firmicutes	c__Bacilli	o__Bacillales_H	f__Anaerobacillaceae	g__Anaerobacillus	Presence	Absence	Absence
RS_GCF_001866075	AR	p__Firmicutes	c__Bacilli	o__Bacillales_H	f__Anaerobacillaceae	g__Anaerobacillus	Presence	Absence	Absence
RS_GCF_003226325	AR	p__Firmicutes	c__Bacilli	o__Bacillales_H	f__Salisediminibacteriaceae	g__Salipaludibacillus	Presence	Absence	Absence
GB_GCA_000093085	AR	p__Firmicutes	c__Bacilli	o__Bacillales_H	f__Salisediminibacteriaceae	g__Salisediminibacterium	Presence	Absence	Absence
RS_GCF_001721685	AR	p__Firmicutes	c__Bacilli	o__Bacillales_H	f__Salisediminibacteriaceae	g__Salisediminibacterium	Presence	Absence	Absence
RS_GCF_003814815	AR	p__Firmicutes	c__Bacilli	o__Bacillales_H	f__Salisediminibacteriaceae	g__Salisediminibacterium	Presence	Absence	Absence
RS_GCF_001730225	AR	p__Firmicutes	c__Bacilli	o__Desulfuribacillales	f__Desulfuribacillaceae	g__Desulfuribacillus	Presence	Absence	Absence
RS_GCF_001742305	AR	p__Firmicutes	c__Bacilli	o__Desulfuribacillales	f__Desulfuribacillaceae	g__Desulfuribacillus_A	Presence	Absence	Absence
RS_GCF_000016985	AR	p__Firmicutes	c__Clostridia	o__Peptostreptococcales	f__Natronincolaceae	g__Alkaliphilus_A	Presence	Absence	Absence
RS_GCF_000018325	AR	p__Firmicutes	c__Clostridia	o__Peptostreptococcales	f__Natronincolaceae	g__Alkaliphilus_B	Presence	Absence	Absence
RS_GCF_900188145	AR	p__Firmicutes	c__Clostridia	o__Peptostreptococcales	f__Natronincolaceae	g__Anaerovirgula	Presence	Absence	Absence
GB_GCA_007118655	AR	p__Firmicutes	c__Clostridia	o__Peptostreptococcales	f__T1SED10-28	g__Isachenkonia	Presence	Absence	Absence
RS_GCF_900107405	AR	p__Firmicutes	c__Clostridia	o__Peptostreptococcales	f__Tindalliaceae	g__Tindallia	Presence	Absence	Reductive dsr
RS_GCF_000021925	AR	p__Firmicutes	c__Desulfitobacteriia	o__Desulfitobacteriales	f__Desulfitobacteriaceae	g__Desulfitobacterium	Presence	Absence	Reductive dsr
RS_GCF_000243135	AR	p__Firmicutes	c__Desulfitobacteriia	o__Desulfitobacteriales	f__Desulfitobacteriaceae	g__Desulfitobacterium	Presence	Absence	Reductive dsr
GB_GCA_000961805	AR	p__Firmicutes	c__Desulfitobacteriia	o__Desulfitobacteriales	f__Desulfitobacteriaceae	g__Desulfosporosinus	Presence	Absence	Reductive dsr
GB_GCA_003513495	AR	p__Firmicutes	c__Desulfitobacteriia	o__Desulfitobacteriales	f__Desulfitobacteriaceae	g__Desulfosporosinus	Presence	Absence	Reductive dsr
RS_GCF_000244895	AR	p__Firmicutes	c__Desulfitobacteriia	o__Desulfitobacteriales	f__Desulfitobacteriaceae	g__Desulfosporosinus	Presence	Absence	Reductive dsr
GB_GCA_001516055	AR	p__Firmicutes	c__Desulfitobacteriia	o__Desulfitobacteriales	f__Syntrophobotulaceae	g__Gracilibacter	Presence	Absence	Absence
GB_GCA_003556225	AR	p__Firmicutes	c__Dethiobacteria	o__DTU022	f__UBA8154	g__SKMY01	Presence	Absence	Absence
GB_GCA_003561835	AR	p__Firmicutes	c__Dethiobacteria	o__PWVN01	f__PWVN01	g__PWVN01	Presence	Absence	Absence
RS_GCF_900103135	AR	p__Firmicutes	c__Halanaerobiia	o__Halanaerobiales	f__Halarsenatibacteraceae	g__Halarsenatibacter	Presence	Absence	Absence
GB_GCA_007134885	AR	p__Firmicutes	c__Halanaerobiia	o__Halanaerobiales	f__Halarsenatibacteraceae	g__T1SED10-84	Presence	Absence	Absence
RS_GCF_900114655	AR	p__Firmicutes	c__Halanaerobiia	o__Halobacteroidales	f__Acetohalobiaceae	g__Frackibacter	Presence	Absence	Absence
RS_GCF_900167185	AR	p__Firmicutes	c__Halanaerobiia	o__Halobacteroidales	f__Acetohalobiaceae	g__Selenihalanaerobacter	Presence	Absence	Reductive dsr
GB_GCA_001515945	AR	p__Firmicutes	c__Moorellia	o__Desulfitibacterales	f__Desulfitibacteraceae	g__Desulfitibacter	Presence	Absence	Reductive dsr
GB_GCA_017656305	AR	p__Firmicutes	c__Moorellia	o__JADQBR01	f__JADQBR01	g__JACDOG01	Presence	Absence	Reductive dsr
GB_GCA_016278515	AR	p__Firmicutes	c__Moorellia	o__JADQBR01	f__JADQBR01	g__JADQBR01	Presence	Absence	Absence
RS_GCF_000020005	AR	p__Firmicutes	c__Natranaerobiia	o__Natranaerobiales	f__Natranaerobiaceae	g__Natranaerobius	Presence	Absence	Reductive dsr
GB_GCA_000802045	AR	p__Firmicutes	c__Peptococcia	o__Peptococcales	f__BICA1-8	g__BICA1-8	Presence	Absence	Reductive dsr
GB_GCA_000961765	AR	p__Firmicutes	c__Peptococcia	o__Peptococcales	f__BICA1-8	g__BICA1-8	Presence	Absence	Absence
RS_GCF_900142275	AR	p__Firmicutes	c__Proteinivoracia	o__Proteinivoracales	f__Proteinivoraceae	g__Anaerobranca	Presence	Absence	Reductive dsr
GB_GCA_002375895	AR	p__Firmicutes	c__UBA3569	o__UBA3569	f__UBA3569	g__UBA3569	Presence	Absence	Absence
GB_GCA_002375925	AR	p__Firmicutes	c__UBA3569	o__UBA3575	f__UBA3575	g__UBA3575	Presence	Absence	Absence
GB_GCA_002790835	AR	p__Krumholzibacteriota	c__Krumholzibacteria	o__LZORAL124-64-63	f__LZORAL124-64-63	g__LZORAL124-64-63	Presence	Absence	Absence
GB_GCA_018660835	AR	p__Latescibacterota	c__UBA2968	o__UBA8231	f__UBA8231	g__UBA12574	Presence	Absence	Absence
GB_GCA_014381415	AR	p__Marinisomatota	c__Marinisomatia	o__SCGC-AAA003-L08	f__D37C17	g__D37C17	Presence	Absence	Absence
GB_GCA_016184125	AR	p__Methylomirabilota	c__Methylomirabilia	o__Rokubacteriales	f__CSP1-6	g__AR8	Presence	Absence	Absence
GB_GCA_003353845	AR	p__Myxococcota	c__UBA9160	o__UBA9160	f__GLO-12	g__GLO-12	Presence	Absence	Reductive dsr
RS_GCF_014701235	AR	p__Nitrospirota	c__Thermodesulfovibrionia	o__Thermodesulfovibrionales	f__Dissulfurispiraceae	g__Dissulfurispira	Presence	Absence	Reductive dsr
GB_GCA_016212685	AR	p__Nitrospirota	c__Thermodesulfovibrionia	o__Thermodesulfovibrionales	f__Dissulfurispiraceae	g__GWB2-47-37	Presence	Absence	Reductive dsr
GB_GCA_004321915	AR	p__Nitrospirota	c__Thermodesulfovibrionia	o__Thermodesulfovibrionales	f__Dissulfurispiraceae	g__MYbin3	Presence	Absence	Reductive dsr
GB_GCA_009773185	AR	p__Nitrospirota	c__Thermodesulfovibrionia	o__Thermodesulfovibrionales	f__UBA1546	g__SCSY01	Presence	Absence	Reductive dsr
GB_GCA_016212165	AR	p__Nitrospirota	c__Thermodesulfovibrionia	o__Thermodesulfovibrionales	f__UBA1546	g__SCSY01	Presence	Absence	Absence
GB_GCA_003599795	AR	p__Nitrospirota	c__Thermodesulfovibrionia	o__Thermodesulfovibrionales	f__UBA1546	g__UBA1546	Presence	Absence	Reductive dsr
GB_GCA_016214855	AR	p__Nitrospirota	c__Thermodesulfovibrionia	o__Thermodesulfovibrionales	f__UBA6898	g__UBA6898	Presence	Absence	Reductive dsr
GB_GCA_016235245	AR	p__Nitrospirota	c__Thermodesulfovibrionia	o__Thermodesulfovibrionales	f__UBA6898	g__UBA6898	Presence	Absence	Reductive dsr
GB_GCA_011047655	AR	p__Nitrospirota	c__Thermodesulfovibrionia	o__UBA6902	f__DSMQ01	g__DSMQ01	Presence	Absence	Reductive dsr
GB_GCA_016208855	AR	p__Nitrospirota	c__Thermodesulfovibrionia	o__UBA6902	f__DSMQ01	g__JACQXF01	Presence	Absence	Reductive dsr
GB_GCA_016214385	AR	p__Nitrospirota	c__Thermodesulfovibrionia	o__UBA6902	f__JACROP01	g__JACROP01	Presence	Absence	Reductive dsr
GB_GCA_016784355	AR	p__Nitrospirota	c__Thermodesulfovibrionia	o__UBA6902	f__UBA6902	g__JACNKH01	Presence	Absence	Reductive dsr
GB_GCA_016234115	AR	p__Nitrospirota	c__Thermodesulfovibrionia	o__UBA6902	f__UBA6902	g__SURF-23	Presence	Absence	Absence
GB_GCA_003599025	AR	p__Nitrospirota	c__Thermodesulfovibrionia	o__UBA6902	f__UBA6902	g__UBA6902	Presence	Absence	Reductive dsr
GB_GCA_016222915	AR	p__Nitrospirota	c__Thermodesulfovibrionia	o__UBA6902	f__UBA6902	g__UBA6902	Presence	Absence	Reductive dsr
GB_GCA_001805055	AR	p__Nitrospirota	c__UBA9217	o__UBA9217	f__UBA9217	g__GWC2-57-13	Presence	Absence	Absence
GB_GCA_011051015	AR	p__Omnitrophota	c__Koll11	o__1-14-0-20-42-13	f__1-14-0-20-42-13	g__DRER01	Presence	Absence	Absence
GB_GCA_018896815	AR	p__Omnitrophota	c__Koll11	o__UBA10183	f__UBA10183	g__JAHILY01	Presence	Absence	Absence
GB_GCA_018902915	AR	p__Omnitrophota	c__Koll11	o__UBA10183	f__UBA10183	g__JAHILY01	Presence	Absence	Absence
GB_GCA_011682385	AR	p__Planctomycetota	c__Phycisphaerae	o__JAACET01	f__JAACET01	g__JAACET01	Presence	Absence	Absence
GB_GCA_003697045	AR	p__Planctomycetota	c__Phycisphaerae	o__Phycisphaerales	f__UBA1924	g__J022	Presence	Absence	Absence
GB_GCA_013112555	AR	p__Planctomycetota	c__Phycisphaerae	o__Phycisphaerales	f__UBA5793	g__PNC21	Presence	Absence	Absence
GB_GCA_014382805	AR	p__Planctomycetota	c__UBA1135	o__UBA1135	f__UBA1135	g__JACNIZ01	Presence	Absence	Absence
GB_GCA_008501825	AR	p__Planctomycetota	c__UBA1135	o__UBA1135	f__UBA1135	g__QQUA01	Presence	Absence	Absence
GB_GCA_001770855	AR	p__Proteobacteria	c__Gammaproteobacteria	o__Burkholderiales	f__Burkholderiaceae	g__MESE01	Presence	Absence	Absence
GB_GCA_900554375	AR	p__Proteobacteria	c__Gammaproteobacteria	o__Burkholderiales	f__Burkholderiaceae	g__Parasutterella	Presence	Absence	Absence
RS_GCF_000205025	AR	p__Proteobacteria	c__Gammaproteobacteria	o__Burkholderiales	f__Burkholderiaceae	g__Parasutterella	Presence	Absence	Absence
RS_GCF_009767915	AR	p__Proteobacteria	c__Gammaproteobacteria	o__Burkholderiales	f__Burkholderiaceae	g__Parasutterella	Presence	Absence	Absence
GB_GCA_013791765	AR	p__Proteobacteria	c__Gammaproteobacteria	o__Burkholderiales	f__Burkholderiaceae	g__Rhodoferax	Presence	Absence	Absence
GB_GCA_903896425	AR	p__Proteobacteria	c__Gammaproteobacteria	o__Burkholderiales	f__Burkholderiaceae	g__Rhodoferax	Presence	Absence	Absence
RS_GCF_002221595	AR	p__Proteobacteria	c__Gammaproteobacteria	o__Burkholderiales	f__Burkholderiaceae	g__Turicimonas	Presence	Absence	Absence
GB_GCA_903912485	AR	p__Proteobacteria	c__Gammaproteobacteria	o__Burkholderiales	f__Casimicrobiaceae	g__CAIWHR01	Presence	Absence	Absence
GB_GCA_903939665	AR	p__Proteobacteria	c__Gammaproteobacteria	o__Burkholderiales	f__Rhodocyclaceae	g__CAJBIL01	Presence	Absence	Absence
GB_GCA_002304785	AR	p__Proteobacteria	c__Gammaproteobacteria	o__Burkholderiales	f__Rhodocyclaceae	g__Propionivibrio	Presence	Absence	Absence
GB_GCA_903910495	AR	p__Proteobacteria	c__Gammaproteobacteria	o__Burkholderiales	f__Rhodocyclaceae	g__Propionivibrio	Presence	Absence	Absence
RS_GCF_900099695	AR	p__Proteobacteria	c__Gammaproteobacteria	o__Burkholderiales	f__Rhodocyclaceae	g__Propionivibrio	Presence	Absence	Absence
GB_GCA_002337055	AR	p__Proteobacteria	c__Gammaproteobacteria	o__Burkholderiales	f__Rhodocyclaceae	g__UBA1934	Presence	Absence	Absence
GB_GCA_001770285	AR	p__Proteobacteria	c__Gammaproteobacteria	o__Burkholderiales	f__SG8-39	g__RBG-16-66-20	Presence	Absence	Absence
GB_GCA_011046905	AR	p__Proteobacteria	c__Gammaproteobacteria	o__Burkholderiales	f__SG8-41	g__DSOT01	Presence	Absence	Absence
GB_GCA_007695245	AR	p__Proteobacteria	c__Gammaproteobacteria	o__Competibacterales	f__Competibacteraceae	g__REEE01	Presence	Absence	Absence
RS_GCF_004295645	AR	p__Proteobacteria	c__Gammaproteobacteria	o__Enterobacterales	f__Enterobacteriaceae	g__Limnobaculum	Presence	Absence	Absence
RS_GCF_013394855	AR	p__Proteobacteria	c__Gammaproteobacteria	o__Enterobacterales	f__Enterobacteriaceae	g__Limnobaculum	Presence	Absence	Absence
RS_GCF_000428725	AR	p__Proteobacteria	c__Gammaproteobacteria	o__Enterobacterales	f__Psychromonadaceae	g__Psychromonas	Presence	Absence	Absence
RS_GCF_000148645	AR	p__Proteobacteria	c__Gammaproteobacteria	o__Enterobacterales	f__Shewanellaceae	g__Ferrimonas	Presence	Absence	Absence
RS_GCF_000422645	AR	p__Proteobacteria	c__Gammaproteobacteria	o__Enterobacterales	f__Shewanellaceae	g__Ferrimonas	Presence	Absence	Absence
RS_GCF_000422665	AR	p__Proteobacteria	c__Gammaproteobacteria	o__Enterobacterales	f__Shewanellaceae	g__Ferrimonas	Presence	Absence	Absence
RS_GCF_000425405	AR	p__Proteobacteria	c__Gammaproteobacteria	o__Enterobacterales	f__Shewanellaceae	g__Ferrimonas	Presence	Absence	Absence
RS_GCF_005116665	AR	p__Proteobacteria	c__Gammaproteobacteria	o__Enterobacterales	f__Shewanellaceae	g__Ferrimonas	Presence	Absence	Absence
RS_GCF_005116715	AR	p__Proteobacteria	c__Gammaproteobacteria	o__Enterobacterales	f__Shewanellaceae	g__Ferrimonas	Presence	Absence	Absence
RS_GCF_012295575	AR	p__Proteobacteria	c__Gammaproteobacteria	o__Enterobacterales	f__Shewanellaceae	g__Ferrimonas	Presence	Absence	Absence
RS_GCF_900100175	AR	p__Proteobacteria	c__Gammaproteobacteria	o__Enterobacterales	f__Shewanellaceae	g__Ferrimonas	Presence	Absence	Absence
RS_GCF_900129905	AR	p__Proteobacteria	c__Gammaproteobacteria	o__Enterobacterales	f__Shewanellaceae	g__Ferrimonas	Presence	Absence	Absence
RS_GCF_002282855	AR	p__Proteobacteria	c__Gammaproteobacteria	o__Enterobacterales	f__Shewanellaceae	g__Paraferrimonas	Presence	Absence	Absence
RS_GCF_000014885	AR	p__Proteobacteria	c__Gammaproteobacteria	o__Enterobacterales	f__Shewanellaceae	g__Shewanella	Presence	Absence	Absence
RS_GCF_000203935	AR	p__Proteobacteria	c__Gammaproteobacteria	o__Enterobacterales	f__Shewanellaceae	g__Shewanella	Presence	Absence	Absence
RS_GCF_000518805	AR	p__Proteobacteria	c__Gammaproteobacteria	o__Enterobacterales	f__Shewanellaceae	g__Shewanella	Presence	Absence	Absence
RS_GCF_002075795	AR	p__Proteobacteria	c__Gammaproteobacteria	o__Enterobacterales	f__Shewanellaceae	g__Shewanella	Presence	Absence	Absence
RS_GCF_004295345	AR	p__Proteobacteria	c__Gammaproteobacteria	o__Enterobacterales	f__Shewanellaceae	g__Shewanella	Presence	Absence	Absence
RS_GCF_009663145	AR	p__Proteobacteria	c__Gammaproteobacteria	o__Enterobacterales	f__Shewanellaceae	g__Shewanella	Presence	Absence	Absence
RS_GCF_009828585	AR	p__Proteobacteria	c__Gammaproteobacteria	o__Enterobacterales	f__Shewanellaceae	g__Shewanella	Presence	Absence	Absence
RS_GCF_014648295	AR	p__Proteobacteria	c__Gammaproteobacteria	o__Enterobacterales	f__Shewanellaceae	g__Shewanella	Presence	Absence	Absence
RS_GCF_016757755	AR	p__Proteobacteria	c__Gammaproteobacteria	o__Enterobacterales	f__Shewanellaceae	g__Shewanella	Presence	Absence	Absence
RS_GCF_003025595	AR	p__Proteobacteria	c__Gammaproteobacteria	o__Enterobacterales	f__Vibrionaceae	g__Photobacterium	Presence	Absence	Absence
RS_GCF_002608565	AR	p__Proteobacteria	c__Gammaproteobacteria	o__Enterobacterales	f__Vibrionaceae	g__Vibrio	Presence	Absence	Absence
RS_GCF_003415655	AR	p__Proteobacteria	c__Gammaproteobacteria	o__Enterobacterales	f__Vibrionaceae	g__Vibrio	Presence	Absence	Absence
GB_GCA_009937575	AR	p__Proteobacteria	c__Gammaproteobacteria	o__Pseudomonadales	f__Halieaceae	g__Halioglobus	Presence	Absence	Absence
RS_GCF_001651035	AR	p__Proteobacteria	c__Gammaproteobacteria	o__Pseudomonadales	f__Halomonadaceae	g__Halomonas	Presence	Absence	Absence
RS_GCF_900109725	AR	p__Proteobacteria	c__Gammaproteobacteria	o__Pseudomonadales	f__Halomonadaceae	g__Halomonas	Presence	Absence	Absence
GB_GCA_004195305	AR	p__Proteobacteria	c__Gammaproteobacteria	o__Pseudomonadales	f__Nitrincolaceae	g__Motiliproteus	Presence	Absence	Absence
GB_GCA_015232315	AR	p__SAR324	c__SAR324	o__SAR324	f__JADFZZ01	g__JADFZZ01	Presence	Absence	Absence
GB_GCA_018657625	AR	p__SAR324	c__SAR324	o__XYD2-FULL-50-16	f__XYD2-FULL-50-16	g__JABHWU01	Presence	Absence	Reductive dsr
GB_GCA_018645005	AR	p__SAR324	c__SAR324	o__XYD2-FULL-50-16	f__XYD2-FULL-50-16	g__JAHJRI01	Presence	Absence	Absence
GB_GCA_007693945	AR	p__Spirochaetota	c__Spirochaetia	o__DSM-27196	f__PWMO01	g__PWMO01	Presence	Absence	Absence
GB_GCA_003552185	AR	p__Spirochaetota	c__Spirochaetia	o__DSM-27196	f__SLAA01	g__B1Sed10-166	Presence	Absence	Absence
GB_GCA_007127105	AR	p__Spirochaetota	c__Spirochaetia	o__DSM-27196	f__SLAA01	g__SLAA01	Presence	Absence	Absence
GB_GCA_016783675	AR	p__Verrucomicrobiota	c__Kiritimatiellae	o__UBA8416	f__JABMPJ01	g__JABMPJ01	Presence	Absence	Absence
GB_GCA_018648805	AR	p__Verrucomicrobiota	c__Kiritimatiellae	o__UBA8416	f__JABMPJ01	g__JABMPJ01	Presence	Absence	Absence
GB_GCA_018676675	AR	p__Verrucomicrobiota	c__Lentisphaeria	o__UBA1407	f__JABHEG01	g__JABHEG01	Presence	Absence	Absence
RS_GCF_002993025	SOD	p__Campylobacterota	c__Campylobacteria	o__Campylobacterales	f__Arcobacteraceae	g__Aliarcobacter	Presence	SOX	Absence
GB_GCA_002452855	SOD	p__Campylobacterota	c__Campylobacteria	o__Campylobacterales	f__Sulfurospirillaceae	g__Sulfurospirillum	Presence	SOX	Absence
RS_GCF_001723605	SOD	p__Campylobacterota	c__Campylobacteria	o__Campylobacterales	f__Sulfurospirillaceae	g__Sulfurospirillum	Presence	SOX	Absence
GB_GCA_011390675	SOD	p__Deinococcota	c__Deinococci	o__Deinococcales	f__Trueperaceae	g__JAABTL01	Presence	SOX	Reductive dsr
GB_GCA_003599475	SOD	p__Desulfobacterota	c__Desulfobacteria	o__Desulfobacterales	f__SURF-15	g__SURF-15	Presence	SOX	Oxidative-type dsr
GB_GCA_007121995	SOD	p__Desulfobacterota	c__Desulfobulbia	o__Desulfobulbales	f__Desulfobulbaceae	g__Desulfobulbus	Presence	Absence	Oxidative-type dsr
GB_GCA_014381505	SOD	p__Desulfobacterota	c__Desulfobulbia	o__Desulfobulbales	f__Desulfocapsaceae	g__Desulfatifera	Presence	Absence	Oxidative-type dsr
RS_GCF_900130015	SOD	p__Desulfobacterota	c__Desulfobulbia	o__Desulfobulbales	f__Desulfocapsaceae	g__Desulfofustis	Presence	Absence	Oxidative-type dsr
RS_GCF_005116655	SOD	p__Desulfobacterota	c__Desulfobulbia	o__Desulfobulbales	f__Desulfocapsaceae	g__Desulfopila	Presence	Absence	Oxidative-type dsr
RS_GCF_005116675	SOD	p__Desulfobacterota	c__Desulfobulbia	o__Desulfobulbales	f__Desulfocapsaceae	g__Desulfopila	Presence	Absence	Oxidative-type dsr
RS_GCF_010646885	SOD	p__Desulfobacterota	c__Desulfobulbia	o__Desulfobulbales	f__Desulfocapsaceae	g__Desulfopila	Presence	Absence	Oxidative-type dsr
RS_GCF_900143695	SOD	p__Desulfobacterota	c__Desulfobulbia	o__Desulfobulbales	f__Desulfocapsaceae	g__Desulfopila	Presence	Absence	Oxidative-type dsr
RS_GCF_016919005	SOD	p__Desulfobacterota	c__Desulfobulbia	o__Desulfobulbales	f__Desulfocapsaceae	g__Desulfopila_A	Presence	Absence	Oxidative-type dsr
GB_GCA_000961725	SOD	p__Desulfobacterota	c__Desulfobulbia	o__Desulfobulbales	f__Desulfocapsaceae	g__Desulforhopalus	Presence	Absence	Oxidative-type dsr
GB_GCA_011390165	SOD	p__Desulfobacterota	c__Desulfobulbia	o__Desulfobulbales	f__Desulfocapsaceae	g__Desulforhopalus	Presence	SOX	Oxidative-type dsr
GB_GCA_018821785	SOD	p__Desulfobacterota	c__Desulfobulbia	o__Desulfobulbales	f__Desulfocapsaceae	g__Desulforhopalus	Presence	Absence	Oxidative-type dsr
RS_GCF_005116575	SOD	p__Desulfobacterota	c__Desulfobulbia	o__Desulfobulbales	f__Desulfocapsaceae	g__Desulforhopalus	Presence	Absence	Oxidative-type dsr
RS_GCF_900104445	SOD	p__Desulfobacterota	c__Desulfobulbia	o__Desulfobulbales	f__Desulfocapsaceae	g__Desulforhopalus	Presence	Absence	Oxidative-type dsr
GB_GCA_905479735	SOD	p__Desulfobacterota	c__Desulfobulbia	o__Desulfobulbales	f__Desulfocapsaceae	g__JABDQA01	Presence	Absence	Oxidative-type dsr
GB_GCA_002424635	SOD	p__Desulfobacterota	c__Desulfobulbia	o__Desulfobulbales	f__Desulfocapsaceae	g__UBA2270	Presence	Absence	Oxidative-type dsr
GB_GCA_002868945	SOD	p__Desulfobacterota	c__Desulfobulbia	o__Desulfobulbales	f__Desulfurivibrionaceae	g__BM506	Presence	Absence	Oxidative-type dsr
GB_GCA_014382295	SOD	p__Desulfobacterota	c__Desulfobulbia	o__Desulfobulbales	f__Desulfurivibrionaceae	g__Desulfobia	Presence	Absence	Oxidative-type dsr
GB_GCA_003557565	SOD	p__Desulfobacterota	c__Desulfobulbia	o__Desulfobulbales	f__Desulfurivibrionaceae	g__Desulfurivibrio	Presence	Absence	Oxidative-type dsr
GB_GCA_013349285	SOD	p__Desulfobacterota	c__Desulfobulbia	o__Desulfobulbales	f__Desulfurivibrionaceae	g__DUZU01	Presence	Absence	Oxidative-type dsr
GB_GCA_018823285	SOD	p__Desulfobacterota	c__Desulfobulbia	o__Desulfobulbales	f__Desulfurivibrionaceae	g__JAHJIQ01	Presence	Absence	Oxidative-type dsr
GB_GCA_018823175	SOD	p__Desulfobacterota	c__Desulfobulbia	o__Desulfobulbales	f__Desulfurivibrionaceae	g__JAHJIY01	Presence	Absence	Oxidative-type dsr
GB_GCA_001799255	SOD	p__Desulfobacterota	c__Desulfobulbia	o__Desulfobulbales	f__Desulfurivibrionaceae	g__UBA2262	Presence	Absence	Oxidative-type dsr
GB_GCA_001799285	SOD	p__Desulfobacterota	c__Desulfobulbia	o__Desulfobulbales	f__Desulfurivibrionaceae	g__UBA2262	Presence	Absence	Oxidative-type dsr
GB_GCA_002347095	SOD	p__Desulfobacterota	c__Desulfobulbia	o__Desulfobulbales	f__Desulfurivibrionaceae	g__UBA2262	Presence	Absence	Oxidative-type dsr
GB_GCA_002347185	SOD	p__Desulfobacterota	c__Desulfobulbia	o__Desulfobulbales	f__Desulfurivibrionaceae	g__UBA2262	Presence	Absence	Oxidative-type dsr
GB_GCA_002841785	SOD	p__Desulfobacterota	c__Desulfobulbia	o__Desulfobulbales	f__Desulfurivibrionaceae	g__UBA2262	Presence	Absence	Oxidative-type dsr
GB_GCA_003517965	SOD	p__Desulfobacterota	c__Desulfobulbia	o__Desulfobulbales	f__Desulfurivibrionaceae	g__UBA2262	Presence	Absence	Oxidative-type dsr
GB_GCA_013349295	SOD	p__Desulfobacterota	c__Desulfobulbia	o__Desulfobulbales	f__Desulfurivibrionaceae	g__UBA2262	Presence	Absence	Oxidative-type dsr
GB_GCA_013791995	SOD	p__Desulfobacterota	c__Desulfobulbia	o__Desulfobulbales	f__Desulfurivibrionaceae	g__UBA2262	Presence	Absence	Oxidative-type dsr
GB_GCA_002421565	SOD	p__Desulfobacterota	c__Desulfobulbia	o__Desulfobulbales	f__Desulfurivibrionaceae	g__UBA5628	Presence	Absence	Absence
RS_GCF_000813125	SOD	p__Firmicutes	c__Bacilli	o__Bacillales_B	f__DSM-18226	g__Mesobacillus	Presence	SOX	Absence
RS_GCF_018613155	SOD	p__Firmicutes	c__Bacilli	o__Bacillales_B	f__DSM-18226	g__Mesobacillus	Presence	SOX	Absence
RS_GCF_018613235	SOD	p__Firmicutes	c__Bacilli	o__Bacillales_B	f__DSM-18226	g__Mesobacillus	Presence	SOX	Absence
RS_GCF_018613315	SOD	p__Firmicutes	c__Bacilli	o__Bacillales_B	f__DSM-18226	g__Mesobacillus	Presence	SOX	Absence
RS_GCF_000311725	SOD	p__Firmicutes	c__Bacilli	o__Bacillales_B	f__DSM-18226	g__Robertmurraya	Presence	SOX	Absence
RS_GCF_001561915	SOD	p__Firmicutes	c__Bacilli	o__Tepidibacillales	f__Tepidibacillaceae	g__Tepidibacillus_A	Presence	SOX	Reverse dsr
GB_GCA_001788415	SOD	p__Methylomirabilota	c__Methylomirabilia	o__Rokubacteriales	f__CSP1-6	g__UBA12499	Presence	SOX	Reductive dsr
GB_GCA_001803815	SOD	p__Nitrospirota	c__9FT-COMBO-42-15	o__9FT-COMBO-42-15	f__9FT-COMBO-42-15	g__9FT-COMBO-42-15	Presence	SOX	Absence
GB_GCA_003454665	SOD	p__Nitrospirota	c__UBA9217	o__UBA9217	f__UBA9217	g__UBA9217	Presence	SOX	Reverse dsr
GB_GCA_002869085	SOD	p__Proteobacteria	c__Alphaproteobacteria	o__Rhizobiales	f__BM303	g__BM303	Presence	SOX	Absence
GB_GCA_016185205	SOD	p__Proteobacteria	c__Alphaproteobacteria	o__Rhizobiales	f__Xanthobacteraceae	g__Pseudolabrys	Presence	SOX	Absence
GB_GCA_016201085	SOD	p__Proteobacteria	c__Alphaproteobacteria	o__Rhizobiales	f__Xanthobacteraceae	g__Pseudolabrys	Presence	SOX	Reverse dsr
GB_GCA_018648445	SOD	p__Proteobacteria	c__Alphaproteobacteria	o__Rhodospirillales	f__JAHDSF01	g__JABGRG01	Presence	Absence	Reverse dsr
GB_GCA_905339355	SOD	p__Proteobacteria	c__Gammaproteobacteria	o__Burkholderiales	f__Burkholderiaceae	g__Albitalea	Presence	SOX	Absence
GB_GCA_016213205	SOD	p__Proteobacteria	c__Gammaproteobacteria	o__Burkholderiales	f__Burkholderiaceae	g__Aquabacterium_A	Presence	SOX	Reverse dsr
GB_GCA_016721465	SOD	p__Proteobacteria	c__Gammaproteobacteria	o__Burkholderiales	f__Burkholderiaceae	g__Aquabacterium_A	Presence	SOX	Reverse dsr
RS_GCF_003574675	SOD	p__Proteobacteria	c__Gammaproteobacteria	o__Burkholderiales	f__Burkholderiaceae	g__Calidifontimicrobium	Presence	SOX	Reverse dsr
GB_GCA_011056935	SOD	p__Proteobacteria	c__Gammaproteobacteria	o__Burkholderiales	f__Burkholderiaceae	g__DSNY01	Presence	SOX	Reverse dsr
GB_GCA_011391155	SOD	p__Proteobacteria	c__Gammaproteobacteria	o__Burkholderiales	f__Burkholderiaceae	g__JAABQG01	Presence	SOX	Reverse dsr
GB_GCA_011391595	SOD	p__Proteobacteria	c__Gammaproteobacteria	o__Burkholderiales	f__Burkholderiaceae	g__JAABQG01	Presence	SOX	Reverse dsr
GB_GCA_016721925	SOD	p__Proteobacteria	c__Gammaproteobacteria	o__Burkholderiales	f__Burkholderiaceae	g__JAABQG01	Presence	SOX	Reverse dsr
GB_GCA_016716275	SOD	p__Proteobacteria	c__Gammaproteobacteria	o__Burkholderiales	f__Burkholderiaceae	g__JADJWR01	Presence	SOX	Reverse dsr
GB_GCA_016213325	SOD	p__Proteobacteria	c__Gammaproteobacteria	o__Burkholderiales	f__Burkholderiaceae	g__Ramlibacter	Presence	SOX	Absence
MAG12	SOD	p__Proteobacteria	c__Gammaproteobacteria	o__Burkholderiales	f__Burkholderiaceae	g__Ramlibacter	Presence	Absence	Absence
MAG35	SOD	p__Proteobacteria	c__Gammaproteobacteria	o__Burkholderiales	f__Burkholderiaceae	g__Ramlibacter	Presence	Absence	Reverse dsr
RS_GCF_012184415	SOD	p__Proteobacteria	c__Gammaproteobacteria	o__Burkholderiales	f__Burkholderiaceae	g__Ramlibacter	Presence	SOX	Absence
GB_GCA_001771065	SOD	p__Proteobacteria	c__Gammaproteobacteria	o__Burkholderiales	f__Burkholderiaceae	g__Rhodoferax	Presence	SOX	Reverse dsr
GB_GCA_007280205	SOD	p__Proteobacteria	c__Gammaproteobacteria	o__Burkholderiales	f__Burkholderiaceae	g__Rhodoferax	Presence	SOX	Absence
GB_GCA_011391545	SOD	p__Proteobacteria	c__Gammaproteobacteria	o__Burkholderiales	f__Burkholderiaceae	g__Rhodoferax	Presence	SOX	Reverse dsr
GB_GCA_011391645	SOD	p__Proteobacteria	c__Gammaproteobacteria	o__Burkholderiales	f__Burkholderiaceae	g__Rhodoferax	Presence	SOX	Reverse dsr
GB_GCA_018061265	SOD	p__Proteobacteria	c__Gammaproteobacteria	o__Burkholderiales	f__Burkholderiaceae	g__Rhodoferax	Presence	SOX	Reverse dsr
GB_GCA_018063565	SOD	p__Proteobacteria	c__Gammaproteobacteria	o__Burkholderiales	f__Burkholderiaceae	g__Rhodoferax	Presence	SOX	Reverse dsr
GB_GCA_903839085	SOD	p__Proteobacteria	c__Gammaproteobacteria	o__Burkholderiales	f__Burkholderiaceae	g__Rhodoferax	Presence	SOX	Reverse dsr
GB_GCA_903853895	SOD	p__Proteobacteria	c__Gammaproteobacteria	o__Burkholderiales	f__Burkholderiaceae	g__Rhodoferax	Presence	SOX	Reverse dsr
GB_GCA_903870065	SOD	p__Proteobacteria	c__Gammaproteobacteria	o__Burkholderiales	f__Burkholderiaceae	g__Rhodoferax	Presence	SOX	Reverse dsr
GB_GCA_903894475	SOD	p__Proteobacteria	c__Gammaproteobacteria	o__Burkholderiales	f__Burkholderiaceae	g__Rhodoferax	Presence	SOX	Reverse dsr
GB_GCA_013822265	SOD	p__Proteobacteria	c__Gammaproteobacteria	o__Burkholderiales	f__Burkholderiaceae	g__Rubrivivax	Presence	SOX	Absence
GB_GCA_016788525	SOD	p__Proteobacteria	c__Gammaproteobacteria	o__Burkholderiales	f__Burkholderiaceae	g__Rubrivivax	Presence	SOX	Reverse dsr
GB_GCA_016789865	SOD	p__Proteobacteria	c__Gammaproteobacteria	o__Burkholderiales	f__Burkholderiaceae	g__Rubrivivax	Presence	SOX	Absence
GB_GCA_016789955	SOD	p__Proteobacteria	c__Gammaproteobacteria	o__Burkholderiales	f__Burkholderiaceae	g__Rubrivivax	Presence	SOX	Absence
GB_GCA_016790395	SOD	p__Proteobacteria	c__Gammaproteobacteria	o__Burkholderiales	f__Burkholderiaceae	g__Rubrivivax	Presence	SOX	Absence
GB_GCA_016861105	SOD	p__Proteobacteria	c__Gammaproteobacteria	o__Burkholderiales	f__Casimicrobiaceae	g__VBCG01	Presence	SOX	Reverse dsr
GB_GCA_016208415	SOD	p__Proteobacteria	c__Gammaproteobacteria	o__Burkholderiales	f__Rhodocyclaceae	g__JACQYB01	Presence	SOX	Reverse dsr
GB_GCA_016791145	SOD	p__Proteobacteria	c__Gammaproteobacteria	o__Burkholderiales	f__Rhodocyclaceae	g__JAEUNJ01	Presence	SOX	Reverse dsr
GB_GCA_006218025	SOD	p__Proteobacteria	c__Gammaproteobacteria	o__Burkholderiales	f__Rhodocyclaceae	g__Sulfuritalea	Presence	SOX	Reverse dsr
GB_GCA_016215645	SOD	p__Proteobacteria	c__Gammaproteobacteria	o__Burkholderiales	f__Rhodocyclaceae	g__Sulfuritalea	Presence	SOX	Reverse dsr
GB_GCA_016235165	SOD	p__Proteobacteria	c__Gammaproteobacteria	o__Burkholderiales	f__Rhodocyclaceae	g__Sulfuritalea	Presence	SOX	Reverse dsr
GB_GCA_021413665	SOD	p__Proteobacteria	c__Gammaproteobacteria	o__Burkholderiales	f__Rhodocyclaceae	g__Sulfuritalea	Presence	SOX	Reverse dsr
GB_GCA_021738385	SOD	p__Proteobacteria	c__Gammaproteobacteria	o__Burkholderiales	f__Rhodocyclaceae	g__Sulfuritalea	Presence	SOX	Absence
GB_GCA_023229545	SOD	p__Proteobacteria	c__Gammaproteobacteria	o__Burkholderiales	f__Rhodocyclaceae	g__Sulfuritalea	Presence	Absence	Reverse dsr
GB_GCA_903908065	SOD	p__Proteobacteria	c__Gammaproteobacteria	o__Burkholderiales	f__Rhodocyclaceae	g__Sulfuritalea	Presence	SOX	Reverse dsr
GB_GCA_903933395	SOD	p__Proteobacteria	c__Gammaproteobacteria	o__Burkholderiales	f__Rhodocyclaceae	g__Sulfuritalea	Presence	SOX	Reverse dsr
RS_GCF_000828635	SOD	p__Proteobacteria	c__Gammaproteobacteria	o__Burkholderiales	f__Rhodocyclaceae	g__Sulfuritalea	Presence	SOX	Reverse dsr
GB_GCA_002347405	SOD	p__Proteobacteria	c__Gammaproteobacteria	o__Burkholderiales	f__Rhodocyclaceae	g__UBA2250	Presence	SOX	Reverse dsr
GB_GCA_013791905	SOD	p__Proteobacteria	c__Gammaproteobacteria	o__Burkholderiales	f__Rhodocyclaceae	g__UBA2250	Presence	SOX	Absence
GB_GCA_903930805	SOD	p__Proteobacteria	c__Gammaproteobacteria	o__Burkholderiales	f__Rhodocyclaceae	g__UBA2250	Presence	SOX	Absence
GB_GCA_001770355	SOD	p__Proteobacteria	c__Gammaproteobacteria	o__Burkholderiales	f__SG8-39	g__2-02-FULL-62-17	Presence	SOX	Absence
GB_GCA_903859155	SOD	p__Proteobacteria	c__Gammaproteobacteria	o__Burkholderiales	f__SG8-39	g__2-02-FULL-62-17	Presence	SOX	Reverse dsr
GB_GCA_001770575	SOD	p__Proteobacteria	c__Gammaproteobacteria	o__Burkholderiales	f__SG8-39	g__2-12-FULL-64-23	Presence	SOX	Reverse dsr
GB_GCA_004298385	SOD	p__Proteobacteria	c__Gammaproteobacteria	o__Burkholderiales	f__SG8-39	g__2-12-FULL-64-23	Presence	SOX	Reverse dsr
GB_GCA_014860445	SOD	p__Proteobacteria	c__Gammaproteobacteria	o__Burkholderiales	f__SG8-39	g__2-12-FULL-64-23	Presence	SOX	Absence
GB_GCA_001770655	SOD	p__Proteobacteria	c__Gammaproteobacteria	o__Burkholderiales	f__SG8-39	g__2-12-FULL-68-20	Presence	SOX	Reverse dsr
GB_GCA_001771985	SOD	p__Proteobacteria	c__Gammaproteobacteria	o__Burkholderiales	f__SG8-41	g__DSOT01	Presence	SOX	Reverse dsr
GB_GCA_016192835	SOD	p__Proteobacteria	c__Gammaproteobacteria	o__Burkholderiales	f__SG8-41	g__PALSA-1004	Presence	SOX	Absence
MAG60	SOD	p__Proteobacteria	c__Gammaproteobacteria	o__Burkholderiales	f__Sulfuricellaceae	g__	Presence	Absence	Absence
GB_GCA_016708825	SOD	p__Proteobacteria	c__Gammaproteobacteria	o__Burkholderiales	f__Usitatibacteraceae	g__FEB-7	Presence	SOX	Reverse dsr
GB_GCA_016709665	SOD	p__Proteobacteria	c__Gammaproteobacteria	o__Burkholderiales	f__Usitatibacteraceae	g__FEB-7	Presence	SOX	Reverse dsr
GB_GCA_003058495	SOD	p__Proteobacteria	c__Gammaproteobacteria	o__Chromatiales	f__Sedimenticolaceae	g__Thiodiazotropha	Presence	SOX	Reverse dsr
GB_GCA_003058525	SOD	p__Proteobacteria	c__Gammaproteobacteria	o__Chromatiales	f__Sedimenticolaceae	g__Thiodiazotropha	Presence	SOX	Reverse dsr
GB_GCA_003550945	SOD	p__Proteobacteria	c__Gammaproteobacteria	o__Ectothiorhodospirales	f__Thioalkalivibrionaceae	g__Thioalkalivibrio_B	Presence	Absence	Reverse dsr
GB_GCA_003555285	SOD	p__Proteobacteria	c__Gammaproteobacteria	o__Ectothiorhodospirales	f__Thioalkalivibrionaceae	g__Thioalkalivibrio_B	Presence	SOX	Absence
GB_GCA_003563455	SOD	p__Proteobacteria	c__Gammaproteobacteria	o__Ectothiorhodospirales	f__Thioalkalivibrionaceae	g__Thioalkalivibrio_B	Presence	SOX	Reverse dsr
GB_GCA_007116035	SOD	p__Proteobacteria	c__Gammaproteobacteria	o__Ectothiorhodospirales	f__Thioalkalivibrionaceae	g__Thioalkalivibrio_B	Presence	SOX	Reverse dsr
GB_GCA_007692535	SOD	p__Proteobacteria	c__Gammaproteobacteria	o__Ectothiorhodospirales	f__Thioalkalivibrionaceae	g__Thioalkalivibrio_B	Presence	SOX	Reverse dsr
GB_GCA_011390385	SOD	p__Proteobacteria	c__Gammaproteobacteria	o__Ectothiorhodospirales	f__Thioalkalivibrionaceae	g__Thioalkalivibrio_B	Presence	SOX	Reverse dsr
GB_GCA_011390565	SOD	p__Proteobacteria	c__Gammaproteobacteria	o__Ectothiorhodospirales	f__Thioalkalivibrionaceae	g__Thioalkalivibrio_B	Presence	SOX	Absence
GB_GCA_018224485	SOD	p__Proteobacteria	c__Gammaproteobacteria	o__Ectothiorhodospirales	f__Thioalkalivibrionaceae	g__Thioalkalivibrio_B	Presence	SOX	Reverse dsr
RS_GCF_000227685	SOD	p__Proteobacteria	c__Gammaproteobacteria	o__Ectothiorhodospirales	f__Thioalkalivibrionaceae	g__Thioalkalivibrio_B	Presence	SOX	Reverse dsr
RS_GCF_000321415	SOD	p__Proteobacteria	c__Gammaproteobacteria	o__Ectothiorhodospirales	f__Thioalkalivibrionaceae	g__Thioalkalivibrio_B	Presence	SOX	Reverse dsr
GB_GCA_015232405	SOD	p__Proteobacteria	c__Magnetococcia	o__Magnetococcales	f__UBA8363	g__GCA-2753565	Presence	Absence	Reverse dsr
GB_GCA_015231825	SOD	p__SAR324	c__SAR324	o__SAR324	f__GCA-2753255	g__JADGAV01	Presence	SOX	Reverse dsr
GB_GCA_014382365	SOD	p__SAR324	c__SAR324	o__SAR324	f__NAC60-12	g__Arctic96AD-7	Presence	SOX	Absence

## Sheet: Table S9 top10 SOAsRBs
Table S9. Top 10 most abundance SOAsRB identified in mine tailing metagenomes.
The list included all reference genomes that belonged to the same genus of the identified top 10 abundant SOAsRB genus in mine tailings. The SOAsRB column indicates whether the genome is considered as a SOAsRB. The arrA/dsrA/soxB columns indicated whether these genes were encoded by the genome. The taxa column showed the taxonomic affiliation of the genome.
genomeid	SOAsRB	arrA	dsr	sox	Kingdom	Phylum	Class	Order	Family	Genus	Species
GB_GCA_903938815	NO	NO	NO	YES	Bacteria	Proteobacteria	Gammaproteobacteria	Burkholderiales	Burkholderiaceae	Rubrivivax	Rubrivivax sp903938815
GB_GCA_903914615	NO	NO	NO	YES	Bacteria	Proteobacteria	Gammaproteobacteria	Burkholderiales	Burkholderiaceae	Rubrivivax	Rubrivivax sp903914615
GB_GCA_903885585	NO	NO	NO	YES	Bacteria	Proteobacteria	Gammaproteobacteria	Burkholderiales	Burkholderiaceae	Rubrivivax	Rubrivivax sp903885585
GB_GCA_903876715	NO	NO	NO	YES	Bacteria	Proteobacteria	Gammaproteobacteria	Burkholderiales	Burkholderiaceae	Rubrivivax	Rubrivivax sp903876715
GB_GCA_903834645	NO	NO	NO	YES	Bacteria	Proteobacteria	Gammaproteobacteria	Burkholderiales	Burkholderiaceae	Rubrivivax	Rubrivivax sp903834645
GB_GCA_903828235	NO	NO	NO	YES	Bacteria	Proteobacteria	Gammaproteobacteria	Burkholderiales	Burkholderiaceae	Rubrivivax	Rubrivivax sp903828235
GB_GCA_903822435	NO	NO	NO	YES	Bacteria	Proteobacteria	Gammaproteobacteria	Burkholderiales	Burkholderiaceae	Rubrivivax	Rubrivivax sp903822435
GB_GCA_018971105	NO	NO	rdsr	YES	Bacteria	Proteobacteria	Gammaproteobacteria	Burkholderiales	Burkholderiaceae	Rubrivivax	Rubrivivax sp018971105
GB_GCA_018780805	NO	NO	NO	YES	Bacteria	Proteobacteria	Gammaproteobacteria	Burkholderiales	Burkholderiaceae	Rubrivivax	Rubrivivax sp018780805
GB_GCA_018261815	NO	NO	rdsr	YES	Bacteria	Proteobacteria	Gammaproteobacteria	Burkholderiales	Burkholderiaceae	Rubrivivax	Rubrivivax sp018261815
GB_GCA_018241895	NO	NO	rdsr	YES	Bacteria	Proteobacteria	Gammaproteobacteria	Burkholderiales	Burkholderiaceae	Rubrivivax	Rubrivivax sp018241895
GB_GCA_018240325	NO	NO	rdsr	NO	Bacteria	Proteobacteria	Gammaproteobacteria	Burkholderiales	Burkholderiaceae	Rubrivivax	Rubrivivax sp018240325
GB_GCA_017302505	NO	NO	NO	YES	Bacteria	Proteobacteria	Gammaproteobacteria	Burkholderiales	Burkholderiaceae	Rubrivivax	Rubrivivax sp017302505
GB_GCA_017302495	NO	NO	rdsr	YES	Bacteria	Proteobacteria	Gammaproteobacteria	Burkholderiales	Burkholderiaceae	Rubrivivax	Rubrivivax sp017302495
GB_GCA_016790435	NO	NO	NO	NO	Bacteria	Proteobacteria	Gammaproteobacteria	Burkholderiales	Burkholderiaceae	Rubrivivax	Rubrivivax sp016790435
GB_GCA_016790425	NO	NO	rdsr	YES	Bacteria	Proteobacteria	Gammaproteobacteria	Burkholderiales	Burkholderiaceae	Rubrivivax	Rubrivivax sp016790425
GB_GCA_016790395	YES	YES	NO	YES	Bacteria	Proteobacteria	Gammaproteobacteria	Burkholderiales	Burkholderiaceae	Rubrivivax	Rubrivivax sp016790395
GB_GCA_016790225	NO	NO	NO	YES	Bacteria	Proteobacteria	Gammaproteobacteria	Burkholderiales	Burkholderiaceae	Rubrivivax	Rubrivivax sp016790225
GB_GCA_016789955	YES	YES	NO	YES	Bacteria	Proteobacteria	Gammaproteobacteria	Burkholderiales	Burkholderiaceae	Rubrivivax	Rubrivivax sp016789955
GB_GCA_016789865	YES	YES	rdsr	YES	Bacteria	Proteobacteria	Gammaproteobacteria	Burkholderiales	Burkholderiaceae	Rubrivivax	Rubrivivax sp016789865
GB_GCA_016788525	YES	YES	NO	YES	Bacteria	Proteobacteria	Gammaproteobacteria	Burkholderiales	Burkholderiaceae	Rubrivivax	Rubrivivax sp016788525
GB_GCA_016719535	NO	NO	rdsr	YES	Bacteria	Proteobacteria	Gammaproteobacteria	Burkholderiales	Burkholderiaceae	Rubrivivax	Rubrivivax sp016719535
GB_GCA_016716535	NO	NO	rdsr	YES	Bacteria	Proteobacteria	Gammaproteobacteria	Burkholderiales	Burkholderiaceae	Rubrivivax	Rubrivivax sp016716535
GB_GCA_016709385	NO	NO	rdsr	YES	Bacteria	Proteobacteria	Gammaproteobacteria	Burkholderiales	Burkholderiaceae	Rubrivivax	Rubrivivax sp016709385
GB_GCA_016707445	NO	NO	rdsr	YES	Bacteria	Proteobacteria	Gammaproteobacteria	Burkholderiales	Burkholderiaceae	Rubrivivax	Rubrivivax sp016707445
GB_GCA_016704535	NO	NO	rdsr	YES	Bacteria	Proteobacteria	Gammaproteobacteria	Burkholderiales	Burkholderiaceae	Rubrivivax	Rubrivivax sp016704535
GB_GCA_016223165	NO	NO	rdsr	YES	Bacteria	Proteobacteria	Gammaproteobacteria	Burkholderiales	Burkholderiaceae	Rubrivivax	Rubrivivax sp016223165
GB_GCA_016191995	NO	NO	rdsr	YES	Bacteria	Proteobacteria	Gammaproteobacteria	Burkholderiales	Burkholderiaceae	Rubrivivax	Rubrivivax sp016191995
GB_GCA_014859905	NO	NO	rdsr	YES	Bacteria	Proteobacteria	Gammaproteobacteria	Burkholderiales	Burkholderiaceae	Rubrivivax	Rubrivivax sp014859905
GB_GCA_013822265	YES	YES	rdsr	YES	Bacteria	Proteobacteria	Gammaproteobacteria	Burkholderiales	Burkholderiaceae	Rubrivivax	Rubrivivax sp013822265
GB_GCA_011525985	NO	NO	rdsr	NO	Bacteria	Proteobacteria	Gammaproteobacteria	Burkholderiales	Burkholderiaceae	Rubrivivax	Rubrivivax sp011525985
GB_GCA_011391855	NO	NO	rdsr	YES	Bacteria	Proteobacteria	Gammaproteobacteria	Burkholderiales	Burkholderiaceae	Rubrivivax	Rubrivivax sp011391855
GB_GCA_009923895	NO	NO	NO	YES	Bacteria	Proteobacteria	Gammaproteobacteria	Burkholderiales	Burkholderiaceae	Rubrivivax	Rubrivivax sp009923895
GB_GCA_001725505	NO	NO	rdsr	YES	Bacteria	Proteobacteria	Gammaproteobacteria	Burkholderiales	Burkholderiaceae	Rubrivivax	Rubrivivax sp001725505
GB_GCA_001724995	NO	NO	rdsr	YES	Bacteria	Proteobacteria	Gammaproteobacteria	Burkholderiales	Burkholderiaceae	Rubrivivax	Rubrivivax sp001724995
GB_GCA_001464055	NO	NO	NO	NO	Bacteria	Proteobacteria	Gammaproteobacteria	Burkholderiales	Burkholderiaceae	Rubrivivax	Rubrivivax sp001464055
GB_GCA_001295905	NO	NO	NO	YES	Bacteria	Proteobacteria	Gammaproteobacteria	Burkholderiales	Burkholderiaceae	Rubrivivax	Rubrivivax sp001295905
GB_GCA_001295865	NO	NO	NO	YES	Bacteria	Proteobacteria	Gammaproteobacteria	Burkholderiales	Burkholderiaceae	Rubrivivax	Rubrivivax sp001295865
RS_GCF_004016505	NO	NO	NO	NO	Bacteria	Proteobacteria	Gammaproteobacteria	Burkholderiales	Burkholderiaceae	Rubrivivax	Rubrivivax rivuli
RS_GCF_016583785	NO	NO	NO	NO	Bacteria	Proteobacteria	Gammaproteobacteria	Burkholderiales	Burkholderiaceae	Rubrivivax	Rubrivivax gelatinosus_B
RS_GCF_000284255	NO	NO	NO	NO	Bacteria	Proteobacteria	Gammaproteobacteria	Burkholderiales	Burkholderiaceae	Rubrivivax	Rubrivivax gelatinosus_A
RS_GCF_004340905	NO	NO	NO	NO	Bacteria	Proteobacteria	Gammaproteobacteria	Burkholderiales	Burkholderiaceae	Rubrivivax	Rubrivivax gelatinosus
RS_GCF_000190375	NO	NO	NO	NO	Bacteria	Proteobacteria	Gammaproteobacteria	Burkholderiales	Burkholderiaceae	Rubrivivax	Rubrivivax benzoatilyticus
RS_GCF_004016515	NO	NO	rdsr	YES	Bacteria	Proteobacteria	Gammaproteobacteria	Burkholderiales	Burkholderiaceae	Rubrivivax	Rubrivivax albus
RS_GCF_013266755	NO	NO	NO	YES	Bacteria	Proteobacteria	Gammaproteobacteria	Burkholderiales	Burkholderiaceae	Aquabacterium_A	Aquabacterium_A terrae
GB_GCA_017999135	NO	NO	NO	YES	Bacteria	Proteobacteria	Gammaproteobacteria	Burkholderiales	Burkholderiaceae	Aquabacterium_A	Aquabacterium_A sp017999135
GB_GCA_017992055	NO	NO	NO	YES	Bacteria	Proteobacteria	Gammaproteobacteria	Burkholderiales	Burkholderiaceae	Aquabacterium_A	Aquabacterium_A sp017992055
GB_GCA_016790515	NO	NO	NO	NO	Bacteria	Proteobacteria	Gammaproteobacteria	Burkholderiales	Burkholderiaceae	Aquabacterium_A	Aquabacterium_A sp016790515
GB_GCA_016721465	YES	YES	rdsr	YES	Bacteria	Proteobacteria	Gammaproteobacteria	Burkholderiales	Burkholderiaceae	Aquabacterium_A	Aquabacterium_A sp016721465
GB_GCA_016213205	YES	YES	NO	YES	Bacteria	Proteobacteria	Gammaproteobacteria	Burkholderiales	Burkholderiaceae	Aquabacterium_A	Aquabacterium_A sp016213205
GB_GCA_013360485	NO	NO	NO	NO	Bacteria	Proteobacteria	Gammaproteobacteria	Burkholderiales	Burkholderiaceae	Aquabacterium_A	Aquabacterium_A sp013360485
GB_GCA_010030205	NO	NO	NO	YES	Bacteria	Proteobacteria	Gammaproteobacteria	Burkholderiales	Burkholderiaceae	Aquabacterium_A	Aquabacterium_A sp010030205
RS_GCF_002198735	NO	NO	rdsr	YES	Bacteria	Proteobacteria	Gammaproteobacteria	Burkholderiales	Burkholderiaceae	Aquabacterium_A	Aquabacterium_A sp002198735
GB_GCA_001770815	NO	NO	rdsr	YES	Bacteria	Proteobacteria	Gammaproteobacteria	Burkholderiales	Burkholderiaceae	Aquabacterium_A	Aquabacterium_A sp001770815
GB_GCA_000244995	NO	NO	rdsr	YES	Bacteria	Proteobacteria	Gammaproteobacteria	Burkholderiales	Burkholderiaceae	Aquabacterium_A	Aquabacterium_A sp000244995
RS_GCF_005403045	NO	NO	NO	NO	Bacteria	Proteobacteria	Gammaproteobacteria	Burkholderiales	Burkholderiaceae	Aquabacterium_A	Aquabacterium_A pictum
GB_GCA_016861185	NO	NO	rdsr	YES	Bacteria	Proteobacteria	Gammaproteobacteria	Burkholderiales	Burkholderiaceae	DSNY01	DSNY01 sp016861185
GB_GCA_011056935	YES	YES	rdsr	YES	Bacteria	Proteobacteria	Gammaproteobacteria	Burkholderiales	Burkholderiaceae	DSNY01	DSNY01 sp011056935
RS_GCF_001580455	NO	NO	NO	YES	Bacteria	Proteobacteria	Gammaproteobacteria	Burkholderiales	Burkholderiaceae	Ramlibacter	Ramlibacter tataouinensis_B
GB_GCA_002427815	NO	NO	NO	NO	Bacteria	Proteobacteria	Gammaproteobacteria	Burkholderiales	Burkholderiaceae	Ramlibacter	Ramlibacter tataouinensis_A
RS_GCF_000215705	NO	NO	NO	YES	Bacteria	Proteobacteria	Gammaproteobacteria	Burkholderiales	Burkholderiaceae	Ramlibacter	Ramlibacter tataouinensis
GB_GCA_017988075	NO	NO	NO	YES	Bacteria	Proteobacteria	Gammaproteobacteria	Burkholderiales	Burkholderiaceae	Ramlibacter	Ramlibacter sp017988075
RS_GCF_016722895	NO	NO	NO	YES	Bacteria	Proteobacteria	Gammaproteobacteria	Burkholderiales	Burkholderiaceae	Ramlibacter	Ramlibacter sp016722895
GB_GCA_016713005	NO	NO	NO	YES	Bacteria	Proteobacteria	Gammaproteobacteria	Burkholderiales	Burkholderiaceae	Ramlibacter	Ramlibacter sp016713005
RS_GCF_016641735	NO	NO	NO	YES	Bacteria	Proteobacteria	Gammaproteobacteria	Burkholderiales	Burkholderiaceae	Ramlibacter	Ramlibacter sp016641735
GB_GCA_016213325	YES	YES	rdsr	YES	Bacteria	Proteobacteria	Gammaproteobacteria	Burkholderiales	Burkholderiaceae	Ramlibacter	Ramlibacter sp016213325
GB_GCA_016191525	NO	NO	NO	YES	Bacteria	Proteobacteria	Gammaproteobacteria	Burkholderiales	Burkholderiaceae	Ramlibacter	Ramlibacter sp016191525
RS_GCF_015831345	NO	NO	NO	YES	Bacteria	Proteobacteria	Gammaproteobacteria	Burkholderiales	Burkholderiaceae	Ramlibacter	Ramlibacter sp015831345
RS_GCF_015070875	NO	NO	NO	YES	Bacteria	Proteobacteria	Gammaproteobacteria	Burkholderiales	Burkholderiaceae	Ramlibacter	Ramlibacter sp015070875
RS_GCF_014874145	NO	NO	NO	YES	Bacteria	Proteobacteria	Gammaproteobacteria	Burkholderiales	Burkholderiaceae	Ramlibacter	Ramlibacter sp014874145
GB_GCA_014376915	NO	NO	NO	YES	Bacteria	Proteobacteria	Gammaproteobacteria	Burkholderiales	Burkholderiaceae	Ramlibacter	Ramlibacter sp014376915
RS_GCF_014297465	NO	NO	NO	YES	Bacteria	Proteobacteria	Gammaproteobacteria	Burkholderiales	Burkholderiaceae	Ramlibacter	Ramlibacter sp014297465
RS_GCF_014297445	NO	NO	NO	YES	Bacteria	Proteobacteria	Gammaproteobacteria	Burkholderiales	Burkholderiaceae	Ramlibacter	Ramlibacter sp014297445
GB_GCA_013815685	NO	NO	NO	YES	Bacteria	Proteobacteria	Gammaproteobacteria	Burkholderiales	Burkholderiaceae	Ramlibacter	Ramlibacter sp013815685
RS_GCF_013778345	NO	NO	NO	NO	Bacteria	Proteobacteria	Gammaproteobacteria	Burkholderiales	Burkholderiaceae	Ramlibacter	Ramlibacter sp013778345
GB_GCA_013697775	NO	NO	NO	YES	Bacteria	Proteobacteria	Gammaproteobacteria	Burkholderiales	Burkholderiaceae	Ramlibacter	Ramlibacter sp013697775
GB_GCA_013127575	NO	NO	NO	YES	Bacteria	Proteobacteria	Gammaproteobacteria	Burkholderiales	Burkholderiaceae	Ramlibacter	Ramlibacter sp013127575
RS_GCF_013087525	NO	NO	NO	YES	Bacteria	Proteobacteria	Gammaproteobacteria	Burkholderiales	Burkholderiaceae	Ramlibacter	Ramlibacter sp013087525
RS_GCF_012927085	NO	NO	NO	YES	Bacteria	Proteobacteria	Gammaproteobacteria	Burkholderiales	Burkholderiaceae	Ramlibacter	Ramlibacter sp012927085
GB_GCA_012274225	NO	NO	rdsr	YES	Bacteria	Proteobacteria	Gammaproteobacteria	Burkholderiales	Burkholderiaceae	Ramlibacter	Ramlibacter sp012274225
RS_GCF_007833165	NO	NO	NO	YES	Bacteria	Proteobacteria	Gammaproteobacteria	Burkholderiales	Burkholderiaceae	Ramlibacter	Ramlibacter sp007833165
RS_GCF_004681975	NO	NO	NO	YES	Bacteria	Proteobacteria	Gammaproteobacteria	Burkholderiales	Burkholderiaceae	Ramlibacter	Ramlibacter sp004681975
GB_GCA_004144865	NO	NO	rdsr	YES	Bacteria	Proteobacteria	Gammaproteobacteria	Burkholderiales	Burkholderiaceae	Ramlibacter	Ramlibacter sp004144865
RS_GCF_003797765	NO	NO	NO	YES	Bacteria	Proteobacteria	Gammaproteobacteria	Burkholderiales	Burkholderiaceae	Ramlibacter	Ramlibacter sp003797765
RS_GCF_001424545	NO	NO	NO	YES	Bacteria	Proteobacteria	Gammaproteobacteria	Burkholderiales	Burkholderiaceae	Ramlibacter	Ramlibacter sp001424545
RS_GCF_001044395	NO	NO	NO	YES	Bacteria	Proteobacteria	Gammaproteobacteria	Burkholderiales	Burkholderiaceae	Ramlibacter	Ramlibacter sp001044395
GB_GCA_000426125	NO	NO	NO	NO	Bacteria	Proteobacteria	Gammaproteobacteria	Burkholderiales	Burkholderiaceae	Ramlibacter	Ramlibacter sp000426125
RS_GCF_013155545	NO	NO	NO	NO	Bacteria	Proteobacteria	Gammaproteobacteria	Burkholderiales	Burkholderiaceae	Ramlibacter	Ramlibacter soli
RS_GCF_004681965	NO	NO	NO	YES	Bacteria	Proteobacteria	Gammaproteobacteria	Burkholderiales	Burkholderiaceae	Ramlibacter	Ramlibacter rhizophilus
RS_GCF_016722785	NO	NO	NO	NO	Bacteria	Proteobacteria	Gammaproteobacteria	Burkholderiales	Burkholderiaceae	Ramlibacter	Ramlibacter monticola
RS_GCF_012184415	YES	YES	rdsr	YES	Bacteria	Proteobacteria	Gammaproteobacteria	Burkholderiales	Burkholderiaceae	Ramlibacter	Ramlibacter lithotrophicus
RS_GCF_009646335	NO	NO	NO	YES	Bacteria	Proteobacteria	Gammaproteobacteria	Burkholderiales	Burkholderiaceae	Ramlibacter	Ramlibacter koreensis
RS_GCF_004682015	NO	NO	NO	YES	Bacteria	Proteobacteria	Gammaproteobacteria	Burkholderiales	Burkholderiaceae	Ramlibacter	Ramlibacter henchirensis
RS_GCF_016654015	NO	NO	NO	YES	Bacteria	Proteobacteria	Gammaproteobacteria	Burkholderiales	Burkholderiaceae	Ramlibacter	Ramlibacter ginsenosidimutans
RS_GCF_015159745	NO	NO	NO	YES	Bacteria	Proteobacteria	Gammaproteobacteria	Burkholderiales	Burkholderiaceae	Ramlibacter	Ramlibacter aquaticus
RS_GCF_016722765	NO	NO	NO	NO	Bacteria	Proteobacteria	Gammaproteobacteria	Burkholderiales	Burkholderiaceae	Ramlibacter	Ramlibacter alkalitolerans
GB_GCA_017880705	NO	NO	NO	YES	Bacteria	Proteobacteria	Gammaproteobacteria	Burkholderiales	Usitatibacteraceae	Usitatibacter	Usitatibacter sp017880705
GB_GCA_012274175	NO	NO	rdsr	YES	Bacteria	Proteobacteria	Gammaproteobacteria	Burkholderiales	Usitatibacteraceae	Usitatibacter	Usitatibacter sp012274175
GB_GCA_001953215	NO	NO	NO	YES	Bacteria	Proteobacteria	Gammaproteobacteria	Burkholderiales	Usitatibacteraceae	Usitatibacter	Usitatibacter sp001953215
RS_GCF_013003965	NO	NO	NO	YES	Bacteria	Proteobacteria	Gammaproteobacteria	Burkholderiales	Usitatibacteraceae	Usitatibacter	Usitatibacter rugosus
RS_GCF_013003985	NO	NO	NO	YES	Bacteria	Proteobacteria	Gammaproteobacteria	Burkholderiales	Usitatibacteraceae	Usitatibacter	Usitatibacter palustris
RS_GCF_003852895	NO	NO	NO	NO	Bacteria	Proteobacteria	Gammaproteobacteria	Burkholderiales	Burkholderiaceae	Albitalea	Albitalea terrae
GB_GCA_905339355	YES	YES	rdsr	YES	Bacteria	Proteobacteria	Gammaproteobacteria	Burkholderiales	Burkholderiaceae	Albitalea	Albitalea sp905339355
GB_GCA_005882155	NO	NO	NO	NO	Bacteria	Proteobacteria	Gammaproteobacteria	Burkholderiales	Burkholderiaceae	Albitalea	Albitalea sp005882155
GB_GCA_903869265	NO	NO	Oxiditative-type dsr	NO	Bacteria	Desulfobacterota	Desulfobulbia	Desulfobulbales	DesulfurivibrioNOceae	UBA2262	UBA2262 sp903869265
GB_GCA_018830485	NO	NO	Oxiditative-type dsr	NO	Bacteria	Desulfobacterota	Desulfobulbia	Desulfobulbales	DesulfurivibrioNOceae	UBA2262	UBA2262 sp018830485
GB_GCA_018829945	NO	NO	NO	NO	Bacteria	Desulfobacterota	Desulfobulbia	Desulfobulbales	DesulfurivibrioNOceae	UBA2262	UBA2262 sp018829945
GB_GCA_013791995	YES	YES	Oxiditative-type dsr	NO	Bacteria	Desulfobacterota	Desulfobulbia	Desulfobulbales	DesulfurivibrioNOceae	UBA2262	UBA2262 sp013791995
GB_GCA_013349295	YES	YES	Oxiditative-type dsr	NO	Bacteria	Desulfobacterota	Desulfobulbia	Desulfobulbales	DesulfurivibrioNOceae	UBA2262	UBA2262 sp013349295
GB_GCA_003517965	YES	YES	Oxiditative-type dsr	NO	Bacteria	Desulfobacterota	Desulfobulbia	Desulfobulbales	DesulfurivibrioNOceae	UBA2262	UBA2262 sp003517965
GB_GCA_002841785	YES	YES	Oxiditative-type dsr	NO	Bacteria	Desulfobacterota	Desulfobulbia	Desulfobulbales	DesulfurivibrioNOceae	UBA2262	UBA2262 sp002841785
GB_GCA_002347185	YES	YES	Oxiditative-type dsr	NO	Bacteria	Desulfobacterota	Desulfobulbia	Desulfobulbales	DesulfurivibrioNOceae	UBA2262	UBA2262 sp002347185
GB_GCA_002347095	YES	YES	Oxiditative-type dsr	NO	Bacteria	Desulfobacterota	Desulfobulbia	Desulfobulbales	DesulfurivibrioNOceae	UBA2262	UBA2262 sp002347095
GB_GCA_001799285	YES	YES	Oxiditative-type dsr	NO	Bacteria	Desulfobacterota	Desulfobulbia	Desulfobulbales	DesulfurivibrioNOceae	UBA2262	UBA2262 sp001799285
GB_GCA_001799255	YES	YES	Oxiditative-type dsr	NO	Bacteria	Desulfobacterota	Desulfobulbia	Desulfobulbales	DesulfurivibrioNOceae	UBA2262	UBA2262 sp001799255
GB_GCA_017853245	NO	NO	rdsr	YES	Bacteria	Proteobacteria	Gammaproteobacteria	Burkholderiales	Usitatibacteraceae	FEB-7	FEB-7 sp017853245
GB_GCA_016720855	NO	NO	rdsr	YES	Bacteria	Proteobacteria	Gammaproteobacteria	Burkholderiales	Usitatibacteraceae	FEB-7	FEB-7 sp016720855
GB_GCA_016711875	NO	NO	rdsr	YES	Bacteria	Proteobacteria	Gammaproteobacteria	Burkholderiales	Usitatibacteraceae	FEB-7	FEB-7 sp016711875
GB_GCA_016709665	YES	YES	rdsr	YES	Bacteria	Proteobacteria	Gammaproteobacteria	Burkholderiales	Usitatibacteraceae	FEB-7	FEB-7 sp016709665
GB_GCA_016708825	YES	YES	NO	YES	Bacteria	Proteobacteria	Gammaproteobacteria	Burkholderiales	Usitatibacteraceae	FEB-7	FEB-7 sp016708825
GB_GCA_011391275	NO	NO	NO	YES	Bacteria	Proteobacteria	Gammaproteobacteria	Burkholderiales	Usitatibacteraceae	FEB-7	FEB-7 sp011391275
GB_GCA_003105245	NO	NO	rdsr	YES	Bacteria	Proteobacteria	Gammaproteobacteria	Burkholderiales	Usitatibacteraceae	FEB-7	FEB-7 sp003105245
GB_GCA_001828935	NO	NO	rdsr	YES	Bacteria	Proteobacteria	Gammaproteobacteria	Burkholderiales	Rhodocyclaceae	Sulfuritalea	Sulfuritalea sp001828935
GB_GCA_006218025	YES	YES	rdsr	YES	Bacteria	Proteobacteria	Gammaproteobacteria	Burkholderiales	Rhodocyclaceae	Sulfuritalea	Sulfuritalea sp006218025
GB_GCA_012026675	NO	NO	rdsr	YES	Bacteria	Proteobacteria	Gammaproteobacteria	Burkholderiales	Rhodocyclaceae	Sulfuritalea	Sulfuritalea sp012026675
GB_GCA_016192435	NO	NO	rdsr	YES	Bacteria	Proteobacteria	Gammaproteobacteria	Burkholderiales	Rhodocyclaceae	Sulfuritalea	Sulfuritalea sp016192435
GB_GCA_016215645	YES	YES	rdsr	YES	Bacteria	Proteobacteria	Gammaproteobacteria	Burkholderiales	Rhodocyclaceae	Sulfuritalea	Sulfuritalea sp016215645
GB_GCA_016235165	YES	YES	rdsr	YES	Bacteria	Proteobacteria	Gammaproteobacteria	Burkholderiales	Rhodocyclaceae	Sulfuritalea	Sulfuritalea sp016235165
GB_GCA_016235805	NO	NO	NO	YES	Bacteria	Proteobacteria	Gammaproteobacteria	Burkholderiales	Rhodocyclaceae	Sulfuritalea	Sulfuritalea sp016235805
GB_GCA_016708585	NO	NO	rdsr	YES	Bacteria	Proteobacteria	Gammaproteobacteria	Burkholderiales	Rhodocyclaceae	Sulfuritalea	Sulfuritalea sp016708585
GB_GCA_016710465	NO	NO	rdsr	YES	Bacteria	Proteobacteria	Gammaproteobacteria	Burkholderiales	Rhodocyclaceae	Sulfuritalea	Sulfuritalea sp016710465
GB_GCA_016712985	NO	NO	rdsr	YES	Bacteria	Proteobacteria	Gammaproteobacteria	Burkholderiales	Rhodocyclaceae	Sulfuritalea	Sulfuritalea sp016712985
GB_GCA_016716965	NO	NO	rdsr	YES	Bacteria	Proteobacteria	Gammaproteobacteria	Burkholderiales	Rhodocyclaceae	Sulfuritalea	Sulfuritalea sp016716965
GB_GCA_017302275	NO	NO	rdsr	YES	Bacteria	Proteobacteria	Gammaproteobacteria	Burkholderiales	Rhodocyclaceae	Sulfuritalea	Sulfuritalea sp017302275
GB_GCA_020048435	NO	NO	rdsr	YES	Bacteria	Proteobacteria	Gammaproteobacteria	Burkholderiales	Rhodocyclaceae	Sulfurisoma	Sulfurisoma sp020048435
GB_GCA_020853215	NO	NO	rdsr	YES	Bacteria	Proteobacteria	Gammaproteobacteria	Burkholderiales	Rhodocyclaceae	Sulfuritalea	Sulfuritalea sp021738065
GB_GCA_021413665	YES	YES	rdsr	YES	Bacteria	Proteobacteria	Gammaproteobacteria	Burkholderiales	Rhodocyclaceae	Sulfuritalea	Sulfuritalea sp021413665
GB_GCA_021738065	NO	NO	rdsr	YES	Bacteria	Proteobacteria	Gammaproteobacteria	Burkholderiales	Rhodocyclaceae	Sulfuritalea	Sulfuritalea sp021738065
GB_GCA_021738105	NO	NO	rdsr	YES	Bacteria	Proteobacteria	Gammaproteobacteria	Burkholderiales	Rhodocyclaceae	Sulfuritalea	Sulfuritalea sp021738105
GB_GCA_021738385	YES	YES	rdsr	YES	Bacteria	Proteobacteria	Gammaproteobacteria	Burkholderiales	Rhodocyclaceae	Sulfuritalea	Sulfuritalea sp021738385
GB_GCA_022842325	NO	NO	rdsr	YES	Bacteria	Proteobacteria	Gammaproteobacteria	Burkholderiales	Rhodocyclaceae	Sulfuritalea	Sulfuritalea sp022842325
GB_GCA_022843505	NO	NO	rdsr	YES	Bacteria	Proteobacteria	Gammaproteobacteria	Burkholderiales	Rhodocyclaceae	Sulfuritalea	Sulfuritalea sp022843505
GB_GCA_023229545	YES	YES	rdsr	YES	Bacteria	Proteobacteria	Gammaproteobacteria	Burkholderiales	Rhodocyclaceae	Sulfuritalea	Sulfuritalea sp023229545
GB_GCA_023229685	NO	NO	rdsr	YES	Bacteria	Proteobacteria	Gammaproteobacteria	Burkholderiales	Rhodocyclaceae	Sulfuritalea	Sulfuritalea sp023229685
GB_GCA_023700805	NO	NO	rdsr	YES	Bacteria	Proteobacteria	Gammaproteobacteria	Burkholderiales	Rhodocyclaceae	Sulfuritalea	Sulfuritalea sp023700805
GB_GCA_903848955	NO	NO	rdsr	YES	Bacteria	Proteobacteria	Gammaproteobacteria	Burkholderiales	Rhodocyclaceae	Sulfuritalea	Sulfuritalea sp903848955
GB_GCA_903908065	YES	YES	rdsr	YES	Bacteria	Proteobacteria	Gammaproteobacteria	Burkholderiales	Rhodocyclaceae	Sulfuritalea	Sulfuritalea sp903908065
GB_GCA_903932755	NO	NO	NO	YES	Bacteria	Proteobacteria	Gammaproteobacteria	Burkholderiales	Rhodocyclaceae	Sulfuritalea	Sulfuritalea sp903932755
GB_GCA_903933395	YES	YES	rdsr	YES	Bacteria	Proteobacteria	Gammaproteobacteria	Burkholderiales	Rhodocyclaceae	Sulfuritalea	Sulfuritalea sp903933395
GB_GCA_903959855	NO	NO	rdsr	YES	Bacteria	Proteobacteria	Gammaproteobacteria	Burkholderiales	Rhodocyclaceae	Sulfuritalea	Sulfuritalea sp903959855
GB_GCA_945870205	NO	NO	rdsr	YES	Bacteria	Proteobacteria	Gammaproteobacteria	Burkholderiales	Rhodocyclaceae	Sulfuritalea	Sulfuritalea hydrogenivorans_A
RS_GCF_000828635	YES	YES	rdsr	YES	Bacteria	Proteobacteria	Gammaproteobacteria	Burkholderiales	Rhodocyclaceae	Sulfuritalea	Sulfuritalea hydrogenivorans
GB_GCA_905339295	NO	NO	rdsr	YES	Bacteria	Proteobacteria	Gammaproteobacteria	Burkholderiales	Casimicrobiaceae	VBCG01	VBCG01 sp905339295
GB_GCA_018971195	NO	NO	NO	YES	Bacteria	Proteobacteria	Gammaproteobacteria	Burkholderiales	Casimicrobiaceae	VBCG01	VBCG01 sp018971195
GB_GCA_018241785	NO	NO	NO	YES	Bacteria	Proteobacteria	Gammaproteobacteria	Burkholderiales	Casimicrobiaceae	VBCG01	VBCG01 sp018241785
GB_GCA_018241745	NO	NO	NO	YES	Bacteria	Proteobacteria	Gammaproteobacteria	Burkholderiales	Casimicrobiaceae	VBCG01	VBCG01 sp018241745
GB_GCA_016861105	YES	YES	NO	YES	Bacteria	Proteobacteria	Gammaproteobacteria	Burkholderiales	Casimicrobiaceae	VBCG01	VBCG01 sp016861105
GB_GCA_016716425	NO	NO	rdsr	YES	Bacteria	Proteobacteria	Gammaproteobacteria	Burkholderiales	Casimicrobiaceae	VBCG01	VBCG01 sp016716425
GB_GCA_016704895	NO	NO	rdsr	NO	Bacteria	Proteobacteria	Gammaproteobacteria	Burkholderiales	Casimicrobiaceae	VBCG01	VBCG01 sp016704895
GB_GCA_015075645	NO	NO	rdsr	YES	Bacteria	Proteobacteria	Gammaproteobacteria	Burkholderiales	Casimicrobiaceae	VBCG01	VBCG01 sp015075645
GB_GCA_005881895	NO	NO	NO	NO	Bacteria	Proteobacteria	Gammaproteobacteria	Burkholderiales	Casimicrobiaceae	VBCG01	VBCG01 sp005881895
